# Supplementary material for: Growth Patterns in Seedling Roots of the Pincushion Cactus Mammillaria Reveal Trends of Intra- and Inter-Specific Variation
Source: Front Plant Sci. 2021 Oct 8;12:750623. doi: 10.3389/fpls.2021.750623 (PMC8531529; doi:10.3389/fpls.2021.750623)
Supplement: Supplementary file 1 [file Data_Sheet_1.CSV]

Genus	Species	Acronym	Day	Level	TRL	PRL	nLR	TLRL	nAR	ARL	nBR	BRL
Mammillaria	albilanata	M.alb	45	Supertextae	16.577	16.577	0	0	0	0	0	0
Mammillaria	albilanata	M.alb	45	Supertextae	42.936	21.128	0	0	0	0	2	21.808
Mammillaria	albilanata	M.alb	45	Supertextae	22.074	22.074	0	0	0	0	0	0
Mammillaria	albilanata	M.alb	45	Supertextae	11.836	11.836	0	0	0	0	0	0
Mammillaria	albilanata	M.alb	45	Supertextae	24.204	24.204	0	0	0	0	0	0
Mammillaria	albilanata	M.alb	45	Supertextae	17.45	17.45	0	0	0	0	0	0
Mammillaria	albilanata	M.alb	45	Supertextae	19.763	19.763	0	0	0	0	0	0
Mammillaria	albilanata	M.alb	45	Supertextae	20.409	20.409	0	0	0	0	0	0
Mammillaria	albilanata	M.alb	45	Supertextae	0	0	0	0	0	0	0	0
Mammillaria	albilanata	M.alb	45	Supertextae	19.606	19.606	0	0	0	0	0	0
Mammillaria	albilanata	M.alb	45	Supertextae	24.576	24.576	0	0	0	0	0	0
Mammillaria	albilanata	M.alb	45	Supertextae	23.478	23.478	0	0	0	0	0	0
Mammillaria	albilanata	M.alb	45	Supertextae	23.754	23.754	0	0	0	0	0	0
Mammillaria	albilanata	M.alb	45	Supertextae	18.179	18.179	0	0	0	0	0	0
Mammillaria	albilanata	M.alb	45	Supertextae	17.163	17.163	0	0	0	0	0	0
Mammillaria	albilanata	M.alb	45	Supertextae	14.212	14.212	0	0	0	0	0	0
Mammillaria	albilanata	M.alb	45	Supertextae	18.171	18.171	0	0	0	0	0	0
Mammillaria	albilanata	M.alb	45	Supertextae	30.839	14.189	3	4.11	0	0	1	12.54
Mammillaria	albilanata	M.alb	45	Supertextae	15.814	15.814	0	0	0	0	0	0
Mammillaria	albilanata	M.alb	45	Supertextae	15.494	15.494	0	0	0	0	0	0
Mammillaria	albilanata	M.alb	45	Supertextae	14.443	14.443	0	0	0	0	0	0
Mammillaria	albilanata	M.alb	45	Supertextae	18.723	18.723	0	0	0	0	0	0
Mammillaria	albilanata	M.alb	45	Supertextae	16.258	16.258	0	0	0	0	0	0
Mammillaria	albilanata	M.alb	45	Supertextae	9.68	9.68	0	0	0	0	0	0
Mammillaria	albilanata	M.alb	45	Supertextae	23.563	23.563	0	0	0	0	0	0
Mammillaria	albilanata	M.alb	45	Supertextae	24.564	24.564	0	0	0	0	0	0
Mammillaria	albilanata	M.alb	45	Supertextae	20.552	20.552	0	0	0	0	0	0
Mammillaria	albilanata	M.alb	45	Supertextae	26.086	24.69	1	1.396	0	0	0	0
Mammillaria	albilanata	M.alb	45	Supertextae	17.056	17.056	0	0	0	0	0	0
Mammillaria	albilanata	M.alb	45	Supertextae	18.828	18.828	0	0	0	0	0	0
Mammillaria	albilanata	M.alb	73	Supertextae	36.451	22.541	0	0	0	0	1	13.91
Mammillaria	albilanata	M.alb	73	Supertextae	81.431	33.095	1	9.135	0	0	2	39.201
Mammillaria	albilanata	M.alb	73	Supertextae	32.351	32.351	0	0	0	0	0	0
Mammillaria	albilanata	M.alb	73	Supertextae	18.017	18.017	0	0	0	0	0	0
Mammillaria	albilanata	M.alb	73	Supertextae	56.363	37.824	3	18.539	0	0	0	0
Mammillaria	albilanata	M.alb	73	Supertextae	29.279	29.279	0	0	0	0	0	0
Mammillaria	albilanata	M.alb	73	Supertextae	27.573	27.573	0	0	0	0	0	0
Mammillaria	albilanata	M.alb	73	Supertextae	34.396	34.396	0	0	0	0	0	0
Mammillaria	albilanata	M.alb	73	Supertextae	0	0	0	0	0	0	0	0
Mammillaria	albilanata	M.alb	73	Supertextae	35.517	35.517	0	0	0	0	0	0
Mammillaria	albilanata	M.alb	73	Supertextae	52.644	35.994	3	16.65	0	0	0	0
Mammillaria	albilanata	M.alb	73	Supertextae	33.576	33.576	0	0	0	0	0	0
Mammillaria	albilanata	M.alb	73	Supertextae	36.024	28.931	0	0	0	0	2	7.093
Mammillaria	albilanata	M.alb	73	Supertextae	20.77	20.77	0	0	0	0	0	0
Mammillaria	albilanata	M.alb	73	Supertextae	33.522	23.49	0	0	0	0	1	10.032
Mammillaria	albilanata	M.alb	73	Supertextae	25.766	25.766	0	0	0	0	0	0
Mammillaria	albilanata	M.alb	73	Supertextae	28.887	28.887	0	0	0	0	0	0
Mammillaria	albilanata	M.alb	73	Supertextae	50.834	18.056	5	16.141	0	0	1	16.637
Mammillaria	albilanata	M.alb	73	Supertextae	22.814	22.814	0	0	0	0	0	0
Mammillaria	albilanata	M.alb	73	Supertextae	20.556	16.962	1	3.594	0	0	0	0
Mammillaria	albilanata	M.alb	73	Supertextae	25.933	19.217	3	6.716	0	0	0	0
Mammillaria	albilanata	M.alb	73	Supertextae	36.697	34.476	1	2.221	0	0	0	0
Mammillaria	albilanata	M.alb	73	Supertextae	24.212	22.575	1	1.637	0	0	0	0
Mammillaria	albilanata	M.alb	73	Supertextae	18.443	18.443	0	0	0	0	0	0
Mammillaria	albilanata	M.alb	73	Supertextae	49.078	39.744	4	9.334	0	0	0	0
Mammillaria	albilanata	M.alb	73	Supertextae	37.422	37.422	0	0	0	0	0	0
Mammillaria	albilanata	M.alb	73	Supertextae	41.269	38.262	2	3.007	0	0	0	0
Mammillaria	albilanata	M.alb	73	Supertextae	60.241	34.879	3	25.362	0	0	0	0
Mammillaria	albilanata	M.alb	73	Supertextae	33.054	33.054	0	0	0	0	0	0
Mammillaria	albilanata	M.alb	73	Supertextae	29.56	24.475	2	5.085	0	0	0	0
Mammillaria	albilanata	M.alb	101	Supertextae	42.928	22.495	0	0	0	0	1	20.433
Mammillaria	albilanata	M.alb	101	Supertextae	103.103	41.493	3	19.133	0	0	2	42.477
Mammillaria	albilanata	M.alb	101	Supertextae	52.758	41.149	1	11.609	0	0	0	0
Mammillaria	albilanata	M.alb	101	Supertextae	25.845	17.856	0	0	0	0	1	7.989
Mammillaria	albilanata	M.alb	101	Supertextae	79.723	44.194	3	35.529	0	0	0	0
Mammillaria	albilanata	M.alb	101	Supertextae	41.926	37.786	1	4.14	0	0	0	0
Mammillaria	albilanata	M.alb	101	Supertextae	42.401	37.663	2	4.738	0	0	0	0
Mammillaria	albilanata	M.alb	101	Supertextae	51.356	43.924	2	7.432	0	0	0	0
Mammillaria	albilanata	M.alb	101	Supertextae	0	0	0	0	0	0	0	0
Mammillaria	albilanata	M.alb	101	Supertextae	49.876	44.558	1	5.318	0	0	0	0
Mammillaria	albilanata	M.alb	101	Supertextae	68.874	40.778	3	28.096	0	0	0	0
Mammillaria	albilanata	M.alb	101	Supertextae	44.802	44.802	0	0	0	0	0	0
Mammillaria	albilanata	M.alb	101	Supertextae	47.314	28.873	2	3.777	0	0	2	14.664
Mammillaria	albilanata	M.alb	101	Supertextae	40.037	29.942	3	10.095	0	0	0	0
Mammillaria	albilanata	M.alb	101	Supertextae	40.767	23.629	1	5.417	0	0	1	11.721
Mammillaria	albilanata	M.alb	101	Supertextae	31.15	31.15	0	0	0	0	0	0
Mammillaria	albilanata	M.alb	101	Supertextae	41.986	34.703	1	7.283	0	0	0	0
Mammillaria	albilanata	M.alb	101	Supertextae	68.656	20.637	5	28.675	0	0	1	19.344
Mammillaria	albilanata	M.alb	101	Supertextae	27.079	27.079	0	0	0	0	0	0
Mammillaria	albilanata	M.alb	101	Supertextae	24.519	16.329	1	3.221	0	0	1	4.969
Mammillaria	albilanata	M.alb	101	Supertextae	34.568	18.497	7	16.071	0	0	0	0
Mammillaria	albilanata	M.alb	101	Supertextae	60.022	45.821	2	14.201	0	0	0	0
Mammillaria	albilanata	M.alb	101	Supertextae	34.544	25.786	3	8.758	0	0	0	0
Mammillaria	albilanata	M.alb	101	Supertextae	24.296	24.296	0	0	0	0	0	0
Mammillaria	albilanata	M.alb	101	Supertextae	62.592	49.822	4	12.77	0	0	0	0
Mammillaria	albilanata	M.alb	101	Supertextae	47.097	47.097	0	0	0	0	0	0
Mammillaria	albilanata	M.alb	101	Supertextae	53.923	48.275	3	5.648	0	0	0	0
Mammillaria	albilanata	M.alb	101	Supertextae	92.205	43.798	6	48.407	0	0	0	0
Mammillaria	albilanata	M.alb	101	Supertextae	46.566	35.413	3	11.153	0	0	0	0
Mammillaria	albilanata	M.alb	101	Supertextae	42.155	36.816	2	5.339	0	0	0	0
Mammillaria	albilanata	M.alb	129	Supertextae	47.39	22.34	1	3.842	0	0	1	21.208
Mammillaria	albilanata	M.alb	129	Supertextae	109.411	42.172	4	20.75	0	0	2	46.489
Mammillaria	albilanata	M.alb	129	Supertextae	74.947	45.702	3	29.245	0	0	0	0
Mammillaria	albilanata	M.alb	129	Supertextae	28.83	18.182	0	0	0	0	2	10.648
Mammillaria	albilanata	M.alb	129	Supertextae	92.986	47.222	4	45.764	0	0	0	0
Mammillaria	albilanata	M.alb	129	Supertextae	55.975	36.634	2	19.341	0	0	0	0
Mammillaria	albilanata	M.alb	129	Supertextae	49.429	39.457	3	9.972	0	0	0	0
Mammillaria	albilanata	M.alb	129	Supertextae	63.51	46.488	2	17.022	0	0	0	0
Mammillaria	albilanata	M.alb	129	Supertextae	0	0	0	0	0	0	0	0
Mammillaria	albilanata	M.alb	129	Supertextae	65.959	52.423	3	13.536	0	0	0	0
Mammillaria	albilanata	M.alb	129	Supertextae	79.226	44.134	3	35.092	0	0	0	0
Mammillaria	albilanata	M.alb	129	Supertextae	55.861	55.861	0	0	0	0	0	0
Mammillaria	albilanata	M.alb	129	Supertextae	73.475	30.997	5	22.247	0	0	2	20.231
Mammillaria	albilanata	M.alb	129	Supertextae	64.55	40.887	4	23.663	0	0	0	0
Mammillaria	albilanata	M.alb	129	Supertextae	48.637	23.167	1	13.727	0	0	1	11.743
Mammillaria	albilanata	M.alb	129	Supertextae	51.119	40.705	1	10.414	0	0	0	0
Mammillaria	albilanata	M.alb	129	Supertextae	47.408	37.526	1	9.882	0	0	0	0
Mammillaria	albilanata	M.alb	129	Supertextae	72.971	21.789	6	31.715	0	0	1	19.467
Mammillaria	albilanata	M.alb	129	Supertextae	31.192	31.192	0	0	0	0	0	0
Mammillaria	albilanata	M.alb	129	Supertextae	30.108	16.634	1	3.752	0	0	1	9.722
Mammillaria	albilanata	M.alb	129	Supertextae	43.816	18.407	10	25.409	0	0	0	0
Mammillaria	albilanata	M.alb	129	Supertextae	77.601	48.862	3	28.739	0	0	0	0
Mammillaria	albilanata	M.alb	129	Supertextae	45.536	34.171	3	11.365	0	0	0	0
Mammillaria	albilanata	M.alb	129	Supertextae	27.806	26.302	1	1.504	0	0	0	0
Mammillaria	albilanata	M.alb	129	Supertextae	71.563	52.339	4	19.224	0	0	0	0
Mammillaria	albilanata	M.alb	129	Supertextae	48.165	46.793	1	1.372	0	0	0	0
Mammillaria	albilanata	M.alb	129	Supertextae	64.11	50.432	3	13.678	0	0	0	0
Mammillaria	albilanata	M.alb	129	Supertextae	103.54	47.101	7	56.439	0	0	0	0
Mammillaria	albilanata	M.alb	129	Supertextae	53.862	35.035	4	18.827	0	0	0	0
Mammillaria	albilanata	M.alb	129	Supertextae	52.634	46.932	2	5.702	0	0	0	0
Mammillaria	albilanata	M.alb	157	Supertextae	65.632	22.598	1	5.97	0	0	2	37.064
Mammillaria	albilanata	M.alb	157	Supertextae	122.882	43.472	5	28.597	0	0	2	50.813
Mammillaria	albilanata	M.alb	157	Supertextae	80.559	47.791	3	32.768	0	0	0	0
Mammillaria	albilanata	M.alb	157	Supertextae	32.095	18.62	0	0	0	0	2	13.475
Mammillaria	albilanata	M.alb	157	Supertextae	99.726	49.557	4	50.169	0	0	0	0
Mammillaria	albilanata	M.alb	157	Supertextae	67.471	37.721	2	29.75	0	0	0	0
Mammillaria	albilanata	M.alb	157	Supertextae	50.865	40.041	3	10.824	0	0	0	0
Mammillaria	albilanata	M.alb	157	Supertextae	84.138	56.628	2	27.51	0	0	0	0
Mammillaria	albilanata	M.alb	157	Supertextae	0	0	0	0	0	0	0	0
Mammillaria	albilanata	M.alb	157	Supertextae	78.303	58.092	3	20.211	0	0	0	0
Mammillaria	albilanata	M.alb	157	Supertextae	83.961	44.071	3	39.89	0	0	0	0
Mammillaria	albilanata	M.alb	157	Supertextae	66.201	66.201	0	0	0	0	0	0
Mammillaria	albilanata	M.alb	157	Supertextae	94.242	31.091	9	42.927	0	0	2	20.224
Mammillaria	albilanata	M.alb	157	Supertextae	83.426	52.662	5	30.764	0	0	0	0
Mammillaria	albilanata	M.alb	157	Supertextae	61.125	23.136	4	26.258	0	0	1	11.731
Mammillaria	albilanata	M.alb	157	Supertextae	63.71	48.262	1	15.448	0	0	0	0
Mammillaria	albilanata	M.alb	157	Supertextae	53.818	40.991	1	12.827	0	0	0	0
Mammillaria	albilanata	M.alb	157	Supertextae	77.497	24.15	6	34.017	0	0	1	19.33
Mammillaria	albilanata	M.alb	157	Supertextae	32.291	32.291	0	0	0	0	0	0
Mammillaria	albilanata	M.alb	157	Supertextae	35.887	16.532	3	9.876	0	0	1	9.479
Mammillaria	albilanata	M.alb	157	Supertextae	70.319	19.125	13	51.194	0	0	0	0
Mammillaria	albilanata	M.alb	157	Supertextae	113.39	50.573	6	62.817	0	0	0	0
Mammillaria	albilanata	M.alb	157	Supertextae	44.272	33.442	3	10.83	0	0	0	0
Mammillaria	albilanata	M.alb	157	Supertextae	30.514	26.523	1	3.991	0	0	0	0
Mammillaria	albilanata	M.alb	157	Supertextae	70.285	51.492	4	18.793	0	0	0	0
Mammillaria	albilanata	M.alb	157	Supertextae	61.427	56.935	2	4.492	0	0	0	0
Mammillaria	albilanata	M.alb	157	Supertextae	94.526	68.113	4	26.413	0	0	0	0
Mammillaria	albilanata	M.alb	157	Supertextae	138.153	47.334	8	90.819	0	0	0	0
Mammillaria	albilanata	M.alb	157	Supertextae	58.117	34.356	4	23.761	0	0	0	0
Mammillaria	albilanata	M.alb	157	Supertextae	75.95	63.903	4	12.047	0	0	0	0
Mammillaria	carnea	M.car	45	Non-Supertextae	13.309	12.401	0	0	0	0	1	0.908
Mammillaria	carnea	M.car	45	Non-Supertextae	14.115	14.115	0	0	0	0	0	0
Mammillaria	carnea	M.car	45	Non-Supertextae	12.351	9.563	0	0	0	0	2	2.788
Mammillaria	carnea	M.car	45	Non-Supertextae	0	0	0	0	0	0	0	0
Mammillaria	carnea	M.car	45	Non-Supertextae	7.596	7.596	0	0	0	0	0	0
Mammillaria	carnea	M.car	45	Non-Supertextae	0	0	0	0	0	0	0	0
Mammillaria	carnea	M.car	45	Non-Supertextae	8.816	7.504	1	1.312	0	0	0	0
Mammillaria	carnea	M.car	45	Non-Supertextae	9.895	6.64	0	0	0	0	1	3.255
Mammillaria	carnea	M.car	45	Non-Supertextae	11.158	11.158	0	0	0	0	0	0
Mammillaria	carnea	M.car	45	Non-Supertextae	0	0	0	0	0	0	0	0
Mammillaria	carnea	M.car	45	Non-Supertextae	8.007	8.007	0	0	0	0	0	0
Mammillaria	carnea	M.car	45	Non-Supertextae	6.954	6.954	0	0	0	0	0	0
Mammillaria	carnea	M.car	45	Non-Supertextae	12.31	12.31	0	0	0	0	0	0
Mammillaria	carnea	M.car	45	Non-Supertextae	1.503	1.503	0	0	0	0	0	0
Mammillaria	carnea	M.car	45	Non-Supertextae	4.402	4.402	0	0	0	0	0	0
Mammillaria	carnea	M.car	45	Non-Supertextae	0	0	0	0	0	0	0	0
Mammillaria	carnea	M.car	45	Non-Supertextae	0	0	0	0	0	0	0	0
Mammillaria	carnea	M.car	45	Non-Supertextae	0	0	0	0	0	0	0	0
Mammillaria	carnea	M.car	45	Non-Supertextae	3.323	3.323	0	0	0	0	0	0
Mammillaria	carnea	M.car	45	Non-Supertextae	0.692	0.692	0	0	0	0	0	0
Mammillaria	carnea	M.car	45	Non-Supertextae	10.443	10.443	0	0	0	0	0	0
Mammillaria	carnea	M.car	45	Non-Supertextae	9.537	9.537	0	0	0	0	0	0
Mammillaria	carnea	M.car	45	Non-Supertextae	18.909	18.909	0	0	0	0	0	0
Mammillaria	carnea	M.car	45	Non-Supertextae	8.733	8.733	0	0	0	0	0	0
Mammillaria	carnea	M.car	45	Non-Supertextae	13.257	13.257	0	0	0	0	0	0
Mammillaria	carnea	M.car	45	Non-Supertextae	0	0	0	0	0	0	0	0
Mammillaria	carnea	M.car	45	Non-Supertextae	0	0	0	0	0	0	0	0
Mammillaria	carnea	M.car	45	Non-Supertextae	0	0	0	0	0	0	0	0
Mammillaria	carnea	M.car	45	Non-Supertextae	0	0	0	0	0	0	0	0
Mammillaria	carnea	M.car	45	Non-Supertextae	0.703	0.703	0	0	0	0	0	0
Mammillaria	carnea	M.car	73	Non-Supertextae	17.033	14.378	0	0	0	0	1	2.655
Mammillaria	carnea	M.car	73	Non-Supertextae	21.326	16.606	2	4.72	0	0	0	0
Mammillaria	carnea	M.car	73	Non-Supertextae	24.045	13.784	2	5.692	0	0	2	4.569
Mammillaria	carnea	M.car	73	Non-Supertextae	0	0	0	0	0	0	0	0
Mammillaria	carnea	M.car	73	Non-Supertextae	7.759	7.759	0	0	0	0	0	0
Mammillaria	carnea	M.car	73	Non-Supertextae	0	0	0	0	0	0	0	0
Mammillaria	carnea	M.car	73	Non-Supertextae	11.656	9.243	1	1.293	0	0	1	1.12
Mammillaria	carnea	M.car	73	Non-Supertextae	16.64	12.188	0	0	0	0	1	4.452
Mammillaria	carnea	M.car	73	Non-Supertextae	13.332	10.959	0	0	0	0	2	2.373
Mammillaria	carnea	M.car	73	Non-Supertextae	0	0	0	0	0	0	0	0
Mammillaria	carnea	M.car	73	Non-Supertextae	27.12	10.2	1	5.559	0	0	1	11.361
Mammillaria	carnea	M.car	73	Non-Supertextae	33.699	25.614	1	8.085	0	0	0	0
Mammillaria	carnea	M.car	73	Non-Supertextae	0	0	0	0	0	0	0	0
Mammillaria	carnea	M.car	73	Non-Supertextae	1.509	1.509	0	0	0	0	0	0
Mammillaria	carnea	M.car	73	Non-Supertextae	14.184	6.681	0	0	0	0	3	7.503
Mammillaria	carnea	M.car	73	Non-Supertextae	0	0	0	0	0	0	0	0
Mammillaria	carnea	M.car	73	Non-Supertextae	0	0	0	0	0	0	0	0
Mammillaria	carnea	M.car	73	Non-Supertextae	0	0	0	0	0	0	0	0
Mammillaria	carnea	M.car	73	Non-Supertextae	20.98	8.307	1	1.532	0	0	1	11.141
Mammillaria	carnea	M.car	73	Non-Supertextae	1.016	1.016	0	0	0	0	0	0
Mammillaria	carnea	M.car	73	Non-Supertextae	26.342	14.789	4	11.553	0	0	0	0
Mammillaria	carnea	M.car	73	Non-Supertextae	16.164	13.296	2	2.868	0	0	0	0
Mammillaria	carnea	M.car	73	Non-Supertextae	36.748	25.343	0	0	1	7.845	1	3.56
Mammillaria	carnea	M.car	73	Non-Supertextae	20.314	16.633	0	0	0	0	1	3.681
Mammillaria	carnea	M.car	73	Non-Supertextae	21.801	21.801	0	0	0	0	0	0
Mammillaria	carnea	M.car	73	Non-Supertextae	0	0	0	0	0	0	0	0
Mammillaria	carnea	M.car	73	Non-Supertextae	0	0	0	0	0	0	0	0
Mammillaria	carnea	M.car	73	Non-Supertextae	0	0	0	0	0	0	0	0
Mammillaria	carnea	M.car	73	Non-Supertextae	0	0	0	0	0	0	0	0
Mammillaria	carnea	M.car	73	Non-Supertextae	3.422	3.422	0	0	0	0	0	0
Mammillaria	carnea	M.car	101	Non-Supertextae	21.033	14.714	0	0	0	0	2	6.319
Mammillaria	carnea	M.car	101	Non-Supertextae	22.725	17.429	2	5.296	0	0	0	0
Mammillaria	carnea	M.car	101	Non-Supertextae	29.986	14.468	3	10.905	0	0	2	4.613
Mammillaria	carnea	M.car	101	Non-Supertextae	0	0	0	0	0	0	0	0
Mammillaria	carnea	M.car	101	Non-Supertextae	12.049	7.795	0	0	1	4.254	0	0
Mammillaria	carnea	M.car	101	Non-Supertextae	0	0	0	0	0	0	0	0
Mammillaria	carnea	M.car	101	Non-Supertextae	12.177	8.809	1	1.334	0	0	1	2.034
Mammillaria	carnea	M.car	101	Non-Supertextae	50.853	11.699	0	0	0	0	4	39.154
Mammillaria	carnea	M.car	101	Non-Supertextae	16.047	10.884	0	0	0	0	2	5.163
Mammillaria	carnea	M.car	101	Non-Supertextae	0	0	0	0	0	0	0	0
Mammillaria	carnea	M.car	101	Non-Supertextae	39.144	9.937	2	17.843	0	0	1	11.364
Mammillaria	carnea	M.car	101	Non-Supertextae	50.662	26.44	3	24.222	0	0	0	0
Mammillaria	carnea	M.car	101	Non-Supertextae	0	0	0	0	0	0	0	0
Mammillaria	carnea	M.car	101	Non-Supertextae	1.806	1.806	0	0	0	0	0	0
Mammillaria	carnea	M.car	101	Non-Supertextae	16.315	6.835	0	0	0	0	3	9.48
Mammillaria	carnea	M.car	101	Non-Supertextae	0	0	0	0	0	0	0	0
Mammillaria	carnea	M.car	101	Non-Supertextae	0	0	0	0	0	0	0	0
Mammillaria	carnea	M.car	101	Non-Supertextae	0	0	0	0	0	0	1	13.378
Mammillaria	carnea	M.car	101	Non-Supertextae	9.856	8.226	1	1.63	0	0	0	0
Mammillaria	carnea	M.car	101	Non-Supertextae	5.989	5.989	0	0	0	0	0	0
Mammillaria	carnea	M.car	101	Non-Supertextae	29.453	14.123	4	15.33	0	0	0	0
Mammillaria	carnea	M.car	101	Non-Supertextae	26.366	12.727	3	13.639	0	0	0	0
Mammillaria	carnea	M.car	101	Non-Supertextae	45.108	25.227	1	1.718	1	14.556	1	3.607
Mammillaria	carnea	M.car	101	Non-Supertextae	25.81	16.778	1	1.504	0	0	2	7.528
Mammillaria	carnea	M.car	101	Non-Supertextae	39.762	22.109	2	17.115	0	0	1	0.538
Mammillaria	carnea	M.car	101	Non-Supertextae	0	0	0	0	0	0	0	0
Mammillaria	carnea	M.car	101	Non-Supertextae	0	0	0	0	0	0	0	0
Mammillaria	carnea	M.car	101	Non-Supertextae	0	0	0	0	0	0	0	0
Mammillaria	carnea	M.car	101	Non-Supertextae	0	0	0	0	0	0	0	0
Mammillaria	carnea	M.car	101	Non-Supertextae	3.884	3.884	0	0	0	0	0	0
Mammillaria	carnea	M.car	129	Non-Supertextae	25.309	14.748	0	0	0	0	2	10.561
Mammillaria	carnea	M.car	129	Non-Supertextae	25.395	19.805	2	5.59	0	0	0	0
Mammillaria	carnea	M.car	129	Non-Supertextae	38.398	15.678	3	14.631	0	0	4	8.089
Mammillaria	carnea	M.car	129	Non-Supertextae	0	0	0	0	0	0	0	0
Mammillaria	carnea	M.car	129	Non-Supertextae	17.338	7.567	0	0	1	9.771	0	0
Mammillaria	carnea	M.car	129	Non-Supertextae	0	0	0	0	0	0	0	0
Mammillaria	carnea	M.car	129	Non-Supertextae	16.274	8.572	1	1.426	0	0	1	6.276
Mammillaria	carnea	M.car	129	Non-Supertextae	68.496	11.595	0	0	0	0	4	56.901
Mammillaria	carnea	M.car	129	Non-Supertextae	17.029	11.056	0	0	0	0	2	5.973
Mammillaria	carnea	M.car	129	Non-Supertextae	0	0	0	0	0	0	0	0
Mammillaria	carnea	M.car	129	Non-Supertextae	40.929	9.524	2	20.039	0	0	1	11.366
Mammillaria	carnea	M.car	129	Non-Supertextae	73.941	29.527	6	44.414	0	0	0	0
Mammillaria	carnea	M.car	129	Non-Supertextae	0	0	0	0	0	0	0	0
Mammillaria	carnea	M.car	129	Non-Supertextae	1.749	1.749	0	0	0	0	0	0
Mammillaria	carnea	M.car	129	Non-Supertextae	16.542	6.917	0	0	0	0	3	9.625
Mammillaria	carnea	M.car	129	Non-Supertextae	0	0	0	0	0	0	0	0
Mammillaria	carnea	M.car	129	Non-Supertextae	0	0	0	0	0	0	0	0
Mammillaria	carnea	M.car	129	Non-Supertextae	0	0	0	0	0	0	0	0
Mammillaria	carnea	M.car	129	Non-Supertextae	25.734	8.764	1	1.737	0	0	1	15.233
Mammillaria	carnea	M.car	129	Non-Supertextae	7.594	5.981	0	0	0	0	1	1.613
Mammillaria	carnea	M.car	129	Non-Supertextae	34.642	12.89	6	21.752	0	0	0	0
Mammillaria	carnea	M.car	129	Non-Supertextae	0	0	0	0	0	0	0	0
Mammillaria	carnea	M.car	129	Non-Supertextae	48.497	25.034	2	4.737	1	15.147	1	3.579
Mammillaria	carnea	M.car	129	Non-Supertextae	26.089	16.556	1	1.365	0	0	2	8.168
Mammillaria	carnea	M.car	129	Non-Supertextae	48.931	21.843	3	23.939	0	0	1	3.149
Mammillaria	carnea	M.car	129	Non-Supertextae	0	0	0	0	0	0	0	0
Mammillaria	carnea	M.car	129	Non-Supertextae	0	0	0	0	0	0	0	0
Mammillaria	carnea	M.car	129	Non-Supertextae	0	0	0	0	0	0	0	0
Mammillaria	carnea	M.car	129	Non-Supertextae	0	0	0	0	0	0	0	0
Mammillaria	carnea	M.car	129	Non-Supertextae	4.154	4.154	0	0	0	0	0	0
Mammillaria	carnea	M.car	157	Non-Supertextae	27.614	14.166	1	2.764	0	0	2	10.684
Mammillaria	carnea	M.car	157	Non-Supertextae	25.425	19.8	2	5.625	0	0	0	0
Mammillaria	carnea	M.car	157	Non-Supertextae	0	0	0	0	0	0	0	0
Mammillaria	carnea	M.car	157	Non-Supertextae	0	0	0	0	0	0	0	0
Mammillaria	carnea	M.car	157	Non-Supertextae	17.684	7.685	0	0	1	9.999	0	0
Mammillaria	carnea	M.car	157	Non-Supertextae	0	0	0	0	0	0	0	0
Mammillaria	carnea	M.car	157	Non-Supertextae	17.114	8.686	1	1.624	0	0	1	6.804
Mammillaria	carnea	M.car	157	Non-Supertextae	76.903	11.789	0	0	0	0	4	65.114
Mammillaria	carnea	M.car	157	Non-Supertextae	16.795	10.862	0	0	0	0	2	5.933
Mammillaria	carnea	M.car	157	Non-Supertextae	0	0	0	0	0	0	0	0
Mammillaria	carnea	M.car	157	Non-Supertextae	44.696	12.942	2	20.387	0	0	1	11.367
Mammillaria	carnea	M.car	157	Non-Supertextae	81.403	30.784	6	50.619	0	0	0	0
Mammillaria	carnea	M.car	157	Non-Supertextae	0	0	0	0	0	0	0	0
Mammillaria	carnea	M.car	157	Non-Supertextae	1.579	1.579	0	0	0	0	0	0
Mammillaria	carnea	M.car	157	Non-Supertextae	16.955	6.672	0	0	0	0	3	10.283
Mammillaria	carnea	M.car	157	Non-Supertextae	0	0	0	0	0	0	0	0
Mammillaria	carnea	M.car	157	Non-Supertextae	0	0	0	0	0	0	0	0
Mammillaria	carnea	M.car	157	Non-Supertextae	0	0	0	0	0	0	0	0
Mammillaria	carnea	M.car	157	Non-Supertextae	24.746	7.98	1	1.884	0	0	1	14.882
Mammillaria	carnea	M.car	157	Non-Supertextae	7.63	5.918	0	0	0	0	1	1.712
Mammillaria	carnea	M.car	157	Non-Supertextae	40.958	12.899	6	28.059	0	0	0	0
Mammillaria	carnea	M.car	157	Non-Supertextae	0	0	0	0	0	0	0	0
Mammillaria	carnea	M.car	157	Non-Supertextae	49.697	24.809	2	6.22	1	15.131	1	3.537
Mammillaria	carnea	M.car	157	Non-Supertextae	26.774	16.723	1	1.635	0	0	2	8.416
Mammillaria	carnea	M.car	157	Non-Supertextae	49.165	21.667	3	23.905	0	0	1	3.593
Mammillaria	carnea	M.car	157	Non-Supertextae	0	0	0	0	0	0	0	0
Mammillaria	carnea	M.car	157	Non-Supertextae	0	0	0	0	0	0	0	0
Mammillaria	carnea	M.car	157	Non-Supertextae	0	0	0	0	0	0	0	0
Mammillaria	carnea	M.car	157	Non-Supertextae	0	0	0	0	0	0	0	0
Mammillaria	carnea	M.car	157	Non-Supertextae	4.092	4.092	0	0	0	0	0	0
Mammillaria	haageana_CC020	CC020	45	M. haageana	22.1	7.835	2	1.081	1	13.184	0	0
Mammillaria	haageana_CC020	CC020	45	M. haageana	15.21	15.21	0	0	0	0	0	0
Mammillaria	haageana_CC020	CC020	45	M. haageana	9.584	9.139	1	0.445	0	0	0	0
Mammillaria	haageana_CC020	CC020	45	M. haageana	48.963	17.283	0	0	3	31.68	0	0
Mammillaria	haageana_CC020	CC020	45	M. haageana	15.484	13.171	1	2.313	0	0	0	0
Mammillaria	haageana_CC020	CC020	45	M. haageana	12.429	12.429	0	0	0	0	0	0
Mammillaria	haageana_CC020	CC020	45	M. haageana	26.716	14.674	0	0	3	12.042	0	0
Mammillaria	haageana_CC020	CC020	45	M. haageana	15.29	13.918	1	1.372	0	0	0	0
Mammillaria	haageana_CC020	CC020	45	M. haageana	10.49	6.649	0	0	1	3.841	0	0
Mammillaria	haageana_CC020	CC020	45	M. haageana	14.038	12.411	0	0	0	0	1	1.627
Mammillaria	haageana_CC020	CC020	45	M. haageana	13.825	13.825	0	0	0	0	0	0
Mammillaria	haageana_CC020	CC020	45	M. haageana	9.739	9.739	0	0	0	0	0	0
Mammillaria	haageana_CC020	CC020	45	M. haageana	24.466	12.261	0	0	1	12.205	0	0
Mammillaria	haageana_CC020	CC020	45	M. haageana	17.59	5.085	0	0	1	12.505	0	0
Mammillaria	haageana_CC020	CC020	45	M. haageana	33.362	13.987	0	0	6	19.375	0	0
Mammillaria	haageana_CC020	CC020	45	M. haageana	13.126	7.282	0	0	3	5.844	0	0
Mammillaria	haageana_CC020	CC020	45	M. haageana	22.174	11.038	0	0	1	11.136	0	0
Mammillaria	haageana_CC020	CC020	45	M. haageana	25.956	13.513	2	1.99	1	10.453	0	0
Mammillaria	haageana_CC020	CC020	45	M. haageana	29.377	6.418	0	0	5	22.959	0	0
Mammillaria	haageana_CC020	CC020	45	M. haageana	12.728	9.699	0	0	1	3.029	0	0
Mammillaria	haageana_CC020	CC020	45	M. haageana	11.271	9.735	0	0	1	1.536	0	0
Mammillaria	haageana_CC020	CC020	45	M. haageana	2.091	2.091	0	0	0	0	0	0
Mammillaria	haageana_CC020	CC020	45	M. haageana	7.866	7.866	0	0	0	0	0	0
Mammillaria	haageana_CC020	CC020	45	M. haageana	2.142	2.142	0	0	0	0	0	0
Mammillaria	haageana_CC020	CC020	45	M. haageana	15.89	13.2	0	0	1	2.69	0	0
Mammillaria	haageana_CC020	CC020	45	M. haageana	1.182	1.182	0	0	0	0	0	0
Mammillaria	haageana_CC020	CC020	45	M. haageana	6.564	6.564	0	0	0	0	0	0
Mammillaria	haageana_CC020	CC020	45	M. haageana	1.457	1.457	0	0	0	0	0	0
Mammillaria	haageana_CC020	CC020	45	M. haageana	10.03	10.03	0	0	0	0	0	0
Mammillaria	haageana_CC020	CC020	45	M. haageana	12.676	12.676	0	0	0	0	0	0
Mammillaria	haageana_CC020	CC020	73	M. haageana	39.644	15.699	2	6.716	2	17.229	0	0
Mammillaria	haageana_CC020	CC020	73	M. haageana	31.239	24.741	0	0	1	6.498	0	0
Mammillaria	haageana_CC020	CC020	73	M. haageana	26.984	15.69	2	3.055	2	8.239	0	0
Mammillaria	haageana_CC020	CC020	73	M. haageana	83.739	26.967	0	0	4	56.772	0	0
Mammillaria	haageana_CC020	CC020	73	M. haageana	32.696	21.983	0	0	2	10.713	0	0
Mammillaria	haageana_CC020	CC020	73	M. haageana	36.31	14.793	3	5.899	4	15.618	0	0
Mammillaria	haageana_CC020	CC020	73	M. haageana	48.101	24.793	2	2.559	3	20.749	0	0
Mammillaria	haageana_CC020	CC020	73	M. haageana	42.978	26.575	3	14.975	1	1.428	0	0
Mammillaria	haageana_CC020	CC020	73	M. haageana	42.17	13.188	1	0.898	3	28.084	0	0
Mammillaria	haageana_CC020	CC020	73	M. haageana	33.163	17.607	1	1.202	1	12.645	1	1.709
Mammillaria	haageana_CC020	CC020	73	M. haageana	28.432	18.733	1	1.379	2	8.32	0	0
Mammillaria	haageana_CC020	CC020	73	M. haageana	32.91	13.966	0	0	5	18.944	0	0
Mammillaria	haageana_CC020	CC020	73	M. haageana	45.282	16.875	1	3.357	4	25.05	0	0
Mammillaria	haageana_CC020	CC020	73	M. haageana	60.777	17.779	4	11.51	3	31.488	0	0
Mammillaria	haageana_CC020	CC020	73	M. haageana	53.502	14.881	0	0	8	38.621	0	0
Mammillaria	haageana_CC020	CC020	73	M. haageana	29.708	16.717	1	1.297	3	11.694	0	0
Mammillaria	haageana_CC020	CC020	73	M. haageana	52.149	26.96	1	3.942	1	21.247	0	0
Mammillaria	haageana_CC020	CC020	73	M. haageana	42.207	15.028	4	4.864	3	22.315	0	0
Mammillaria	haageana_CC020	CC020	73	M. haageana	65.051	10.524	3	5.968	5	48.559	0	0
Mammillaria	haageana_CC020	CC020	73	M. haageana	40.478	15.432	3	6.993	3	18.053	0	0
Mammillaria	haageana_CC020	CC020	73	M. haageana	34.116	12.704	3	4.871	2	14.725	1	1.816
Mammillaria	haageana_CC020	CC020	73	M. haageana	15.383	5.404	0	0	2	9.979	0	0
Mammillaria	haageana_CC020	CC020	73	M. haageana	22.063	8.921	0	0	1	13.142	0	0
Mammillaria	haageana_CC020	CC020	73	M. haageana	15.672	7.413	1	3.264	1	4.995	0	0
Mammillaria	haageana_CC020	CC020	73	M. haageana	28.382	18.993	0	0	4	9.389	0	0
Mammillaria	haageana_CC020	CC020	73	M. haageana	16.073	6.388	0	0	3	9.685	0	0
Mammillaria	haageana_CC020	CC020	73	M. haageana	16.427	13.381	1	0.999	1	2.047	0	0
Mammillaria	haageana_CC020	CC020	73	M. haageana	7.905	7.905	0	0	0	0	0	0
Mammillaria	haageana_CC020	CC020	73	M. haageana	16.266	16.266	0	0	0	0	0	0
Mammillaria	haageana_CC020	CC020	73	M. haageana	29.944	15.477	1	1.709	2	12.758	0	0
Mammillaria	haageana_CC020	CC020	101	M. haageana	65.971	16.652	3	10.304	5	39.015	0	0
Mammillaria	haageana_CC020	CC020	101	M. haageana	42.494	24.629	2	7.489	2	10.376	0	0
Mammillaria	haageana_CC020	CC020	101	M. haageana	42.555	17	3	5.826	5	19.729	0	0
Mammillaria	haageana_CC020	CC020	101	M. haageana	96.792	30.172	0	0	5	66.62	0	0
Mammillaria	haageana_CC020	CC020	101	M. haageana	41.948	22.128	0	0	2	19.82	0	0
Mammillaria	haageana_CC020	CC020	101	M. haageana	69.278	25.442	5	21.123	4	22.713	0	0
Mammillaria	haageana_CC020	CC020	101	M. haageana	75.09	36.343	2	2.576	3	36.171	0	0
Mammillaria	haageana_CC020	CC020	101	M. haageana	56.792	31.105	6	24.234	1	1.453	0	0
Mammillaria	haageana_CC020	CC020	101	M. haageana	69.656	14.958	1	1.826	3	52.872	0	0
Mammillaria	haageana_CC020	CC020	101	M. haageana	58.623	17.906	1	1.547	1	37.294	1	1.876
Mammillaria	haageana_CC020	CC020	101	M. haageana	32.322	19.899	2	3.293	3	9.13	0	0
Mammillaria	haageana_CC020	CC020	101	M. haageana	45.841	12.173	1	2.725	7	30.943	0	0
Mammillaria	haageana_CC020	CC020	101	M. haageana	73.95	18.424	1	3.165	6	52.361	0	0
Mammillaria	haageana_CC020	CC020	101	M. haageana	65.006	18.021	3	9.432	4	37.553	0	0
Mammillaria	haageana_CC020	CC020	101	M. haageana	62.898	14.809	0	0	11	48.089	0	0
Mammillaria	haageana_CC020	CC020	101	M. haageana	53.532	22.05	1	1.783	6	29.699	0	0
Mammillaria	haageana_CC020	CC020	101	M. haageana	75.367	32.01	2	3.883	3	39.474	0	0
Mammillaria	haageana_CC020	CC020	101	M. haageana	51.961	16.282	4	6.786	5	28.893	0	0
Mammillaria	haageana_CC020	CC020	101	M. haageana	85.508	13.659	3	13.263	8	58.586	0	0
Mammillaria	haageana_CC020	CC020	101	M. haageana	63.379	20.629	3	14.027	3	28.723	0	0
Mammillaria	haageana_CC020	CC020	101	M. haageana	34.977	13	3	5.082	2	14.935	1	1.96
Mammillaria	haageana_CC020	CC020	101	M. haageana	31.339	10.304	0	0	5	21.035	0	0
Mammillaria	haageana_CC020	CC020	101	M. haageana	36.434	8.992	0	0	1	27.442	0	0
Mammillaria	haageana_CC020	CC020	101	M. haageana	17.188	7.99	1	1.09	2	8.108	0	0
Mammillaria	haageana_CC020	CC020	101	M. haageana	67.673	19.283	0	0	10	48.39	0	0
Mammillaria	haageana_CC020	CC020	101	M. haageana	53.31	19.385	3	6.14	5	27.785	0	0
Mammillaria	haageana_CC020	CC020	101	M. haageana	17.846	13.397	2	1.036	1	3.413	0	0
Mammillaria	haageana_CC020	CC020	101	M. haageana	41.299	20.42	2	8.676	3	12.203	0	0
Mammillaria	haageana_CC020	CC020	101	M. haageana	19.926	19.926	0	0	0	0	0	0
Mammillaria	haageana_CC020	CC020	101	M. haageana	35.928	16.302	7	3.717	5	15.909	0	0
Mammillaria	haageana_CC020	CC020	129	M. haageana	74.372	17.35	3	11.024	6	45.998	0	0
Mammillaria	haageana_CC020	CC020	129	M. haageana	50.546	24.968	6	9.518	4	16.06	0	0
Mammillaria	haageana_CC020	CC020	129	M. haageana	46.441	17.237	4	7.143	5	22.061	0	0
Mammillaria	haageana_CC020	CC020	129	M. haageana	95.046	30.49	0	0	6	64.556	0	0
Mammillaria	haageana_CC020	CC020	129	M. haageana	52.736	22.148	1	1.778	5	28.81	0	0
Mammillaria	haageana_CC020	CC020	129	M. haageana	83.376	34.585	5	24.582	6	24.209	0	0
Mammillaria	haageana_CC020	CC020	129	M. haageana	83.52	39.751	3	3.976	4	39.793	0	0
Mammillaria	haageana_CC020	CC020	129	M. haageana	73.103	31.111	10	40.488	1	1.504	0	0
Mammillaria	haageana_CC020	CC020	129	M. haageana	82.388	15.347	2	7.145	5	59.896	0	0
Mammillaria	haageana_CC020	CC020	129	M. haageana	72.858	18.341	4	6.428	1	46.008	1	2.081
Mammillaria	haageana_CC020	CC020	129	M. haageana	38.018	20.013	3	5.372	3	12.633	0	0
Mammillaria	haageana_CC020	CC020	129	M. haageana	58.68	12.379	1	3.331	7	42.97	0	0
Mammillaria	haageana_CC020	CC020	129	M. haageana	78.358	19.04	1	3.242	6	56.076	0	0
Mammillaria	haageana_CC020	CC020	129	M. haageana	66.454	18.683	3	9.876	4	37.895	0	0
Mammillaria	haageana_CC020	CC020	129	M. haageana	71.91	14.81	0.5	0	11	55.008	0	0
Mammillaria	haageana_CC020	CC020	129	M. haageana	56.091	22.55	1	1.794	7	31.747	0	0
Mammillaria	haageana_CC020	CC020	129	M. haageana	79.111	33.443	3	5.312	3	40.356	0	0
Mammillaria	haageana_CC020	CC020	129	M. haageana	60.467	19.983	4	7.879	5	32.605	0	0
Mammillaria	haageana_CC020	CC020	129	M. haageana	100.655	15.63	3	13.711	9	71.314	0	0
Mammillaria	haageana_CC020	CC020	129	M. haageana	78.837	21.727	4	18.833	3	38.277	0	0
Mammillaria	haageana_CC020	CC020	129	M. haageana	35.231	13.341	2	3.781	2	15.022	1	3.087
Mammillaria	haageana_CC020	CC020	129	M. haageana	45.629	18.034	1	0.455	6	27.14	0	0
Mammillaria	haageana_CC020	CC020	129	M. haageana	44.822	12.821	0	0	2	32.001	0	0
Mammillaria	haageana_CC020	CC020	129	M. haageana	21.782	9.708	1	2.986	2	9.088	0	0
Mammillaria	haageana_CC020	CC020	129	M. haageana	68.404	19.591	0	0	11	48.813	0	0
Mammillaria	haageana_CC020	CC020	129	M. haageana	73.218	20.23	5	16.935	5	36.053	0	0
Mammillaria	haageana_CC020	CC020	129	M. haageana	22.186	13.8	7	1.94	1	6.446	0	0
Mammillaria	haageana_CC020	CC020	129	M. haageana	52.758	30.216	4	10.25	3	12.292	0	0
Mammillaria	haageana_CC020	CC020	129	M. haageana	21.81	19.543	1	0.474	1	1.793	0	0
Mammillaria	haageana_CC020	CC020	129	M. haageana	53.309	16.467	9	19.095	5	17.747	0	0
Mammillaria	haageana_CC020	CC020	157	M. haageana	81.156	17.463	3	12.338	6	51.355	0	0
Mammillaria	haageana_CC020	CC020	157	M. haageana	57.58	24.971	7	9.823	5	22.786	0	0
Mammillaria	haageana_CC020	CC020	157	M. haageana	48.382	18.302	4	7.369	7	22.711	0	0
Mammillaria	haageana_CC020	CC020	157	M. haageana	98.666	30.52	0	0	6	68.146	0	0
Mammillaria	haageana_CC020	CC020	157	M. haageana	63.968	22.329	1	1.782	5	39.857	0	0
Mammillaria	haageana_CC020	CC020	157	M. haageana	189.254	108.388	8	44.598	5	36.268	0	0
Mammillaria	haageana_CC020	CC020	157	M. haageana	85.85	40.029	5	5.961	4	39.86	0	0
Mammillaria	haageana_CC020	CC020	157	M. haageana	82.962	31.356	13	46.62	3	4.986	0	0
Mammillaria	haageana_CC020	CC020	157	M. haageana	86.866	15.626	2	10.479	15	60.761	0	0
Mammillaria	haageana_CC020	CC020	157	M. haageana	96.378	18.593	4	7.339	1	68.253	1	2.193
Mammillaria	haageana_CC020	CC020	157	M. haageana	40.162	20.105	3	5.505	3	14.552	0	0
Mammillaria	haageana_CC020	CC020	157	M. haageana	61.619	12.765	2	6.096	8	42.758	0	0
Mammillaria	haageana_CC020	CC020	157	M. haageana	89.124	19.441	2	4.228	6	65.455	0	0
Mammillaria	haageana_CC020	CC020	157	M. haageana	71.321	19.495	3	10.822	4	41.004	0	0
Mammillaria	haageana_CC020	CC020	157	M. haageana	74.518	14.826	0	0	13	59.692	0	0
Mammillaria	haageana_CC020	CC020	157	M. haageana	61.695	22.605	1	1.796	7	37.294	0	0
Mammillaria	haageana_CC020	CC020	157	M. haageana	81.355	33.676	3	6.29	3	41.389	0	0
Mammillaria	haageana_CC020	CC020	157	M. haageana	67.453	20.484	4	8.517	6	38.452	0	0
Mammillaria	haageana_CC020	CC020	157	M. haageana	110.79	17.237	11	20.547	10	73.006	0	0
Mammillaria	haageana_CC020	CC020	157	M. haageana	91.38	21.761	7	27.337	3	42.282	0	0
Mammillaria	haageana_CC020	CC020	157	M. haageana	36.818	13.405	3	5.195	2	15.068	1	3.15
Mammillaria	haageana_CC020	CC020	157	M. haageana	53.81	18.147	1	0.459	7	35.204	0	0
Mammillaria	haageana_CC020	CC020	157	M. haageana	44.844	12.835	0	0	5	32.009	0	0
Mammillaria	haageana_CC020	CC020	157	M. haageana	22.717	9.727	2	3.346	2	9.644	0	0
Mammillaria	haageana_CC020	CC020	157	M. haageana	69.347	19.691	0	0	13	49.656	0	0
Mammillaria	haageana_CC020	CC020	157	M. haageana	94.242	21.482	8	35.46	5	37.3	0	0
Mammillaria	haageana_CC020	CC020	157	M. haageana	24.28	14.176	9	3.149	1	6.955	0	0
Mammillaria	haageana_CC020	CC020	157	M. haageana	114.285	87.985	5	11.239	3	15.061	0	0
Mammillaria	haageana_CC020	CC020	157	M. haageana	23.253	19.759	1	0.593	1	2.901	0	0
Mammillaria	haageana_CC020	CC020	157	M. haageana	48.501	21.823	12	7.945	5	18.733	0	0
Mammillaria	haageana_CC021	CC021	45	M. haageana	28.875	17.342	0	0	2	11.533	0	0
Mammillaria	haageana_CC021	CC021	45	M. haageana	24.297	14.237	0	0	3	10.06	0	0
Mammillaria	haageana_CC021	CC021	45	M. haageana	33.815	22.42	0	0	2	11.395	0	0
Mammillaria	haageana_CC021	CC021	45	M. haageana	32.745	23.866	1	8.879	0	0	0	0
Mammillaria	haageana_CC021	CC021	45	M. haageana	21.695	11.948	3	6.109	1	3.638	0	0
Mammillaria	haageana_CC021	CC021	45	M. haageana	17.568	14.355	2	3.213	0	0	0	0
Mammillaria	haageana_CC021	CC021	45	M. haageana	29.672	18.995	0	0	1	3.999	1	6.678
Mammillaria	haageana_CC021	CC021	45	M. haageana	32.614	14.003	4	18.611	0	0	0	0
Mammillaria	haageana_CC021	CC021	45	M. haageana	22.307	13.753	0	0	3	8.554	0	0
Mammillaria	haageana_CC021	CC021	45	M. haageana	23.698	17.374	0	0	2	6.324	0	0
Mammillaria	haageana_CC021	CC021	45	M. haageana	15.193	15.193	0	0	0	0	0	0
Mammillaria	haageana_CC021	CC021	45	M. haageana	25.03	13.996	0	0	2	11.034	0	0
Mammillaria	haageana_CC021	CC021	45	M. haageana	23.55	15.441	1	3.903	2	4.206	0	0
Mammillaria	haageana_CC021	CC021	45	M. haageana	30.529	18.967	2	5.331	1	6.231	0	0
Mammillaria	haageana_CC021	CC021	45	M. haageana	15.514	15.514	0	0	0	0	0	0
Mammillaria	haageana_CC021	CC021	45	M. haageana	17.634	17.634	0	0	0	0	0	0
Mammillaria	haageana_CC021	CC021	45	M. haageana	19.421	14.038	0	0	1	5.383	0	0
Mammillaria	haageana_CC021	CC021	45	M. haageana	18.336	17.018	0	0	1	1.318	0	0
Mammillaria	haageana_CC021	CC021	45	M. haageana	19.342	19.342	0	0	0	0	0	0
Mammillaria	haageana_CC021	CC021	45	M. haageana	19.935	19.935	0	0	0	0	0	0
Mammillaria	haageana_CC021	CC021	45	M. haageana	22.416	14.691	0	0	2	7.725	0	0
Mammillaria	haageana_CC021	CC021	45	M. haageana	19.015	12.168	0	0	2	6.847	0	0
Mammillaria	haageana_CC021	CC021	45	M. haageana	9.571	9.571	0	0	0	0	0	0
Mammillaria	haageana_CC021	CC021	45	M. haageana	16.197	16.197	0	0	0	0	0	0
Mammillaria	haageana_CC021	CC021	45	M. haageana	20.369	19.245	1	1.124	0	0	0	0
Mammillaria	haageana_CC021	CC021	45	M. haageana	12.089	12.089	0	0	0	0	0	0
Mammillaria	haageana_CC021	CC021	45	M. haageana	15.405	15.405	0	0	0	0	0	0
Mammillaria	haageana_CC021	CC021	45	M. haageana	7.965	7.965	0	0	0	0	0	0
Mammillaria	haageana_CC021	CC021	45	M. haageana	15.471	15.471	0	0	0	0	0	0
Mammillaria	haageana_CC021	CC021	45	M. haageana	20.092	10.113	0	0	1	7.036	1	2.943
Mammillaria	haageana_CC021	CC021	73	M. haageana	47.915	24.523	0	0	4	23.392	0	0
Mammillaria	haageana_CC021	CC021	73	M. haageana	43.901	15.534	1	2.003	4	26.364	0	0
Mammillaria	haageana_CC021	CC021	73	M. haageana	66.155	27.147	2	3.997	3	35.011	0	0
Mammillaria	haageana_CC021	CC021	73	M. haageana	57.242	31.45	1	17.353	3	8.439	0	0
Mammillaria	haageana_CC021	CC021	73	M. haageana	53.707	11.975	7	37.154	1	4.578	0	0
Mammillaria	haageana_CC021	CC021	73	M. haageana	38.868	15.632	3	5.336	3	17.9	0	0
Mammillaria	haageana_CC021	CC021	73	M. haageana	56.668	26.208	0	0	1	14.631	1	15.829
Mammillaria	haageana_CC021	CC021	73	M. haageana	56.336	18.117	6	35.624	1	2.595	0	0
Mammillaria	haageana_CC021	CC021	73	M. haageana	55.607	14.198	0	0	3	41.409	0	0
Mammillaria	haageana_CC021	CC021	73	M. haageana	44.033	21.895	0	0	2	22.138	0	0
Mammillaria	haageana_CC021	CC021	73	M. haageana	24.264	20	0	0	1	4.264	0	0
Mammillaria	haageana_CC021	CC021	73	M. haageana	39.388	14.6	0	0	4	24.788	0	0
Mammillaria	haageana_CC021	CC021	73	M. haageana	64.312	20.926	4	28.566	2	14.82	0	0
Mammillaria	haageana_CC021	CC021	73	M. haageana	50.607	24.174	4	19.178	1	7.255	0	0
Mammillaria	haageana_CC021	CC021	73	M. haageana	25.511	17.12	0	0	2	8.391	0	0
Mammillaria	haageana_CC021	CC021	73	M. haageana	27.94	22.641	0	0	2	5.299	0	0
Mammillaria	haageana_CC021	CC021	73	M. haageana	28.779	15.928	2	5.362	2	7.489	0	0
Mammillaria	haageana_CC021	CC021	73	M. haageana	39.649	22.834	0	0	2	16.815	0	0
Mammillaria	haageana_CC021	CC021	73	M. haageana	47.648	28.92	0	0	1	18.728	0	0
Mammillaria	haageana_CC021	CC021	73	M. haageana	55.004	29.048	1	2.664	1	16.927	2	6.365
Mammillaria	haageana_CC021	CC021	73	M. haageana	37.855	15.342	0	0	3	22.513	0	0
Mammillaria	haageana_CC021	CC021	73	M. haageana	36.762	14.567	0	0	3	22.195	0	0
Mammillaria	haageana_CC021	CC021	73	M. haageana	24.081	13.414	0	0	3	10.667	0	0
Mammillaria	haageana_CC021	CC021	73	M. haageana	40.184	25.59	0	0	0	0	2	14.594
Mammillaria	haageana_CC021	CC021	73	M. haageana	53.291	24.189	4	20.767	0	0	1	8.335
Mammillaria	haageana_CC021	CC021	73	M. haageana	36.949	22.799	2	8.714	0	0	2	5.436
Mammillaria	haageana_CC021	CC021	73	M. haageana	28.562	16.375	0	0	2	12.187	0	0
Mammillaria	haageana_CC021	CC021	73	M. haageana	25.71	11.545	0	0	2	14.165	0	0
Mammillaria	haageana_CC021	CC021	73	M. haageana	29.334	15.55	0	0	2	13.784	0	0
Mammillaria	haageana_CC021	CC021	73	M. haageana	31.544	19.992	3	6.299	0	0	1	5.253
Mammillaria	haageana_CC021	CC021	101	M. haageana	50.537	24.647	0	0	4	25.89	0	0
Mammillaria	haageana_CC021	CC021	101	M. haageana	66.477	15.817	1	2.216	8	48.444	0	0
Mammillaria	haageana_CC021	CC021	101	M. haageana	95.133	28.847	2	4.414	5	61.872	0	0
Mammillaria	haageana_CC021	CC021	101	M. haageana	101.946	31.932	2	19.261	3	50.753	0	0
Mammillaria	haageana_CC021	CC021	101	M. haageana	83.639	12.126	11	56.065	3	15.448	0	0
Mammillaria	haageana_CC021	CC021	101	M. haageana	58.952	18.304	3	5.847	4	34.801	0	0
Mammillaria	haageana_CC021	CC021	101	M. haageana	80.024	25.494	1	1.098	3	28.591	1	24.841
Mammillaria	haageana_CC021	CC021	101	M. haageana	61.947	18.885	8	36.317	2	6.745	0	0
Mammillaria	haageana_CC021	CC021	101	M. haageana	56.189	14.35	0	0	3	41.839	0	0
Mammillaria	haageana_CC021	CC021	101	M. haageana	72.715	22.355	0	0	5	50.36	0	0
Mammillaria	haageana_CC021	CC021	101	M. haageana	35.444	21.626	0	0	2	13.818	0	0
Mammillaria	haageana_CC021	CC021	101	M. haageana	53.768	14.875	1	1.296	5	37.597	0	0
Mammillaria	haageana_CC021	CC021	101	M. haageana	89.038	26.294	6	36.079	2	26.665	0	0
Mammillaria	haageana_CC021	CC021	101	M. haageana	64.926	25.181	7	31.001	2	8.744	0	0
Mammillaria	haageana_CC021	CC021	101	M. haageana	29.234	17.125	0	0	3	12.109	0	0
Mammillaria	haageana_CC021	CC021	101	M. haageana	42.28	23.056	1	1.745	3	17.479	0	0
Mammillaria	haageana_CC021	CC021	101	M. haageana	37.302	16.395	2	6.529	2	14.378	0	0
Mammillaria	haageana_CC021	CC021	101	M. haageana	54.746	23.044	1	1.993	4	29.709	0	0
Mammillaria	haageana_CC021	CC021	101	M. haageana	67.305	29.298	0	0	2	38.007	0	0
Mammillaria	haageana_CC021	CC021	101	M. haageana	76.46	31.773	4	8.8	1	28.039	2	7.848
Mammillaria	haageana_CC021	CC021	101	M. haageana	59.967	16.397	0	0	5	43.57	0	0
Mammillaria	haageana_CC021	CC021	101	M. haageana	41.029	14.599	0	0	4	26.43	0	0
Mammillaria	haageana_CC021	CC021	101	M. haageana	25.062	14.205	0	0	4	10.857	0	0
Mammillaria	haageana_CC021	CC021	101	M. haageana	50.382	25.63	0	0	0	0	2	24.752
Mammillaria	haageana_CC021	CC021	101	M. haageana	56.053	24.917	4	22.359	0	0	1	8.777
Mammillaria	haageana_CC021	CC021	101	M. haageana	44.225	23.067	4	13.355	0	0	2	7.803
Mammillaria	haageana_CC021	CC021	101	M. haageana	38.461	16.407	0	0	3	22.054	0	0
Mammillaria	haageana_CC021	CC021	101	M. haageana	32.121	11.609	0	0	2	20.512	0	0
Mammillaria	haageana_CC021	CC021	101	M. haageana	36.594	18.977	0	0	4	17.617	0	0
Mammillaria	haageana_CC021	CC021	101	M. haageana	38.989	20.004	6	12.358	0	0	1	6.627
Mammillaria	haageana_CC021	CC021	129	M. haageana	66.612	24.647	0	0	5	41.965	0	0
Mammillaria	haageana_CC021	CC021	129	M. haageana	74.112	16.147	1	2.219	10	55.746	0	0
Mammillaria	haageana_CC021	CC021	129	M. haageana	132.149	29.017	3	7.401	7	95.731	0	0
Mammillaria	haageana_CC021	CC021	129	M. haageana	116.221	32.132	3	20.836	3	63.253	0	0
Mammillaria	haageana_CC021	CC021	129	M. haageana	104.424	12.478	11	57.436	4	34.51	0	0
Mammillaria	haageana_CC021	CC021	129	M. haageana	61.118	18.536	3	5.92	6	36.662	0	0
Mammillaria	haageana_CC021	CC021	129	M. haageana	100.778	25.857	1	1.514	3	45.781	1	27.626
Mammillaria	haageana_CC021	CC021	129	M. haageana	68.384	19.555	8	39.111	2	9.718	0	0
Mammillaria	haageana_CC021	CC021	129	M. haageana	65.333	14.35	0	0	5	50.983	0	0
Mammillaria	haageana_CC021	CC021	129	M. haageana	86.924	22.511	3	10.23	5	54.183	0	0
Mammillaria	haageana_CC021	CC021	129	M. haageana	47.303	21.766	3	3.533	3	22.004	0	0
Mammillaria	haageana_CC021	CC021	129	M. haageana	72.227	14.947	2	4.576	7	52.704	0	0
Mammillaria	haageana_CC021	CC021	129	M. haageana	107.411	26.763	7	38.637	3	42.011	0	0
Mammillaria	haageana_CC021	CC021	129	M. haageana	68.61	25.76	7	33.303	2	9.547	0	0
Mammillaria	haageana_CC021	CC021	129	M. haageana	33.388	17.305	0	0	5	16.083	0	0
Mammillaria	haageana_CC021	CC021	129	M. haageana	57.571	23.056	3	10.134	3	24.381	0	0
Mammillaria	haageana_CC021	CC021	129	M. haageana	43.916	16.426	2	7.729	2	19.761	0	0
Mammillaria	haageana_CC021	CC021	129	M. haageana	68.45	23.341	1	7.092	4	38.017	0	0
Mammillaria	haageana_CC021	CC021	129	M. haageana	79.578	29.418	1	2.401	3	47.759	0	0
Mammillaria	haageana_CC021	CC021	129	M. haageana	111.366	32.166	7	39.09	1	30.025	2	10.085
Mammillaria	haageana_CC021	CC021	129	M. haageana	60.924	16.403	0	0	5	44.521	0	0
Mammillaria	haageana_CC021	CC021	129	M. haageana	56.425	14.818	0	0	7	41.607	0	0
Mammillaria	haageana_CC021	CC021	129	M. haageana	45.011	14.311	0	0	6	30.7	0	0
Mammillaria	haageana_CC021	CC021	129	M. haageana	58.028	25.695	0	0	0	0	2	32.333
Mammillaria	haageana_CC021	CC021	129	M. haageana	61.602	27.14	4	23.897	0	0	1	10.565
Mammillaria	haageana_CC021	CC021	129	M. haageana	59.222	23.075	8	24.667	1	3.313	2	8.167
Mammillaria	haageana_CC021	CC021	129	M. haageana	50.21	16.756	2	8.036	3	25.418	0	0
Mammillaria	haageana_CC021	CC021	129	M. haageana	34.099	11.743	0	0	2	22.356	0	0
Mammillaria	haageana_CC021	CC021	129	M. haageana	57.522	19.049	0	0	4	38.473	0	0
Mammillaria	haageana_CC021	CC021	129	M. haageana	40.845	20.661	6	13.025	0	0	1	7.159
Mammillaria	haageana_CC021	CC021	157	M. haageana	71.516	24.83	0	0	5	46.686	0	0
Mammillaria	haageana_CC021	CC021	157	M. haageana	74.679	16.219	1	2.283	10	56.177	0	0
Mammillaria	haageana_CC021	CC021	157	M. haageana	141.322	29.461	3	7.401	7	104.46	0	0
Mammillaria	haageana_CC021	CC021	157	M. haageana	118.582	32.369	3	21.045	4	65.168	0	0
Mammillaria	haageana_CC021	CC021	157	M. haageana	130.557	13.456	13	75.828	5	41.273	0	0
Mammillaria	haageana_CC021	CC021	157	M. haageana	69.878	18.591	3	6.21	6	45.077	0	0
Mammillaria	haageana_CC021	CC021	157	M. haageana	124.842	26.23	1	1.514	5	66.822	1	30.276
Mammillaria	haageana_CC021	CC021	157	M. haageana	69.227	19.682	8	39.748	2	9.797	0	0
Mammillaria	haageana_CC021	CC021	157	M. haageana	69.692	14.35	0	0	6	55.342	0	0
Mammillaria	haageana_CC021	CC021	157	M. haageana	92.769	22.511	3	10.654	6	59.604	0	0
Mammillaria	haageana_CC021	CC021	157	M. haageana	56.203	21.775	4	5.374	4	29.054	0	0
Mammillaria	haageana_CC021	CC021	157	M. haageana	87.769	15.252	3	6.143	10	66.374	0	0
Mammillaria	haageana_CC021	CC021	157	M. haageana	120.716	26.912	8	41.811	4	51.993	0	0
Mammillaria	haageana_CC021	CC021	157	M. haageana	69.096	25.929	7	33.448	2	9.719	0	0
Mammillaria	haageana_CC021	CC021	157	M. haageana	40.134	17.424	1	1.502	5	21.208	0	0
Mammillaria	haageana_CC021	CC021	157	M. haageana	76.48	23.892	3	15.26	4	37.328	0	0
Mammillaria	haageana_CC021	CC021	157	M. haageana	46.113	16.716	2	8.301	2	21.096	0	0
Mammillaria	haageana_CC021	CC021	157	M. haageana	81.232	23.689	2	12.766	4	44.777	0	0
Mammillaria	haageana_CC021	CC021	157	M. haageana	90.31	29.555	3	6.744	3	54.011	0	0
Mammillaria	haageana_CC021	CC021	157	M. haageana	119.76	33.027	8	40.772	1	35.665	2	10.296
Mammillaria	haageana_CC021	CC021	157	M. haageana	74.996	16.484	0	0	9	58.512	0	0
Mammillaria	haageana_CC021	CC021	157	M. haageana	61.109	15.024	0	0	7	46.085	0	0
Mammillaria	haageana_CC021	CC021	157	M. haageana	54.239	14.4	0	0	10	39.839	0	0
Mammillaria	haageana_CC021	CC021	157	M. haageana	59.632	26.028	0	0	0	0	2	33.604
Mammillaria	haageana_CC021	CC021	157	M. haageana	66.321	27.337	12	27.969	0	0	1	11.015
Mammillaria	haageana_CC021	CC021	157	M. haageana	64.949	23.516	9	28.558	1	3.346	2	9.529
Mammillaria	haageana_CC021	CC021	157	M. haageana	56.36	17.481	2	10.15	3	28.729	0	0
Mammillaria	haageana_CC021	CC021	157	M. haageana	36.059	11.895	0	0	2	24.164	0	0
Mammillaria	haageana_CC021	CC021	157	M. haageana	63.743	19.086	0	0	4	44.657	0	0
Mammillaria	haageana_CC021	CC021	157	M. haageana	46.068	20.735	9	15.988	0	0	1	9.345
Mammillaria	haageana_CC023	CC023	45	M. haageana	30.806	15.258	0	0	1	15.548	0	0
Mammillaria	haageana_CC023	CC023	45	M. haageana	16.031	12.112	1	3.919	0	0	0	0
Mammillaria	haageana_CC023	CC023	45	M. haageana	24.387	21.627	1	2.76	0	0	0	0
Mammillaria	haageana_CC023	CC023	45	M. haageana	17.458	17.458	0	0	0	0	0	0
Mammillaria	haageana_CC023	CC023	45	M. haageana	27.081	14.326	0	0	1	12.755	0	0
Mammillaria	haageana_CC023	CC023	45	M. haageana	12.803	12.803	0	0	0	0	0	0
Mammillaria	haageana_CC023	CC023	45	M. haageana	19.692	19.692	0	0	0	0	0	0
Mammillaria	haageana_CC023	CC023	45	M. haageana	23.468	16.63	2	2.296	1	4.542	0	0
Mammillaria	haageana_CC023	CC023	45	M. haageana	12.416	12.416	0	0	0	0	0	0
Mammillaria	haageana_CC023	CC023	45	M. haageana	15.705	15.705	0	0	0	0	0	0
Mammillaria	haageana_CC023	CC023	45	M. haageana	12.452	12.452	0	0	0	0	0	0
Mammillaria	haageana_CC023	CC023	45	M. haageana	15.792	15.792	0	0	0	0	0	0
Mammillaria	haageana_CC023	CC023	45	M. haageana	20.185	20.185	0	0	0	0	0	0
Mammillaria	haageana_CC023	CC023	45	M. haageana	17.481	17.481	0	0	0	0	0	0
Mammillaria	haageana_CC023	CC023	45	M. haageana	16.514	12.124	0	0	1	4.39	0	0
Mammillaria	haageana_CC023	CC023	45	M. haageana	21.344	21.344	0	0	0	0	0	0
Mammillaria	haageana_CC023	CC023	45	M. haageana	12.066	12.066	0	0	0	0	0	0
Mammillaria	haageana_CC023	CC023	45	M. haageana	22.256	16.777	0	0	1	5.479	0	0
Mammillaria	haageana_CC023	CC023	45	M. haageana	15.482	15.482	0	0	0	0	0	0
Mammillaria	haageana_CC023	CC023	45	M. haageana	21.552	21.552	0	0	0	0	0	0
Mammillaria	haageana_CC023	CC023	45	M. haageana	11.078	11.078	0	0	0	0	0	0
Mammillaria	haageana_CC023	CC023	45	M. haageana	14.008	14.008	0	0	0	0	0	0
Mammillaria	haageana_CC023	CC023	45	M. haageana	18.06	11.469	1	6.591	0	0	0	0
Mammillaria	haageana_CC023	CC023	45	M. haageana	14.7	14.7	0	0	0	0	0	0
Mammillaria	haageana_CC023	CC023	45	M. haageana	14.641	14.641	0	0	0	0	0	0
Mammillaria	haageana_CC023	CC023	45	M. haageana	13.359	13.359	0	0	0	0	0	0
Mammillaria	haageana_CC023	CC023	45	M. haageana	8.055	6.128	0	0	1	1.927	0	0
Mammillaria	haageana_CC023	CC023	45	M. haageana	15.413	10.37	0	0	1	5.043	0	0
Mammillaria	haageana_CC023	CC023	45	M. haageana	13.488	13.488	0	0	0	0	0	0
Mammillaria	haageana_CC023	CC023	45	M. haageana	15.108	15.108	0	0	0	0	0	0
Mammillaria	haageana_CC023	CC023	73	M. haageana	50.381	16.71	3	14.785	1	18.886	0	0
Mammillaria	haageana_CC023	CC023	73	M. haageana	31.867	12.222	2	15.509	1	4.136	0	0
Mammillaria	haageana_CC023	CC023	73	M. haageana	43.075	25.496	3	17.579	0	0	0	0
Mammillaria	haageana_CC023	CC023	73	M. haageana	29.733	28.329	1	1.404	0	0	0	0
Mammillaria	haageana_CC023	CC023	73	M. haageana	29.747	13.932	1	2.999	1	12.816	0	0
Mammillaria	haageana_CC023	CC023	73	M. haageana	22.279	17.394	0	0	1	4.885	0	0
Mammillaria	haageana_CC023	CC023	73	M. haageana	41.949	25.58	2	1.99	1	14.379	0	0
Mammillaria	haageana_CC023	CC023	73	M. haageana	44.278	5.787	3	26.087	1	12.404	0	0
Mammillaria	haageana_CC023	CC023	73	M. haageana	34.168	19.83	2	14.338	0	0	0	0
Mammillaria	haageana_CC023	CC023	73	M. haageana	46.035	19.141	1	1.649	2	25.245	0	0
Mammillaria	haageana_CC023	CC023	73	M. haageana	19.021	19.021	0	0	0	0	0	0
Mammillaria	haageana_CC023	CC023	73	M. haageana	35.259	28.237	1	7.022	0	0	0	0
Mammillaria	haageana_CC023	CC023	73	M. haageana	42.233	32.382	5	9.851	0	0	0	0
Mammillaria	haageana_CC023	CC023	73	M. haageana	31.616	29.001	1	2.396	1	0.219	0	0
Mammillaria	haageana_CC023	CC023	73	M. haageana	43.8	17.484	2	7.681	1	18.635	0	0
Mammillaria	haageana_CC023	CC023	73	M. haageana	38.657	31.012	0	0	1	7.645	0	0
Mammillaria	haageana_CC023	CC023	73	M. haageana	34.016	16.335	0	0	2	17.681	0	0
Mammillaria	haageana_CC023	CC023	73	M. haageana	51.84	26.862	0	0	2	24.978	0	0
Mammillaria	haageana_CC023	CC023	73	M. haageana	29.139	24.79	1	4.349	0	0	0	0
Mammillaria	haageana_CC023	CC023	73	M. haageana	51.94	34.117	2	7.409	1	10.414	0	0
Mammillaria	haageana_CC023	CC023	73	M. haageana	26.032	26.032	0	0	0	0	0	0
Mammillaria	haageana_CC023	CC023	73	M. haageana	15.724	12.392	1	3.332	0	0	0	0
Mammillaria	haageana_CC023	CC023	73	M. haageana	62.574	17.15	4	39.299	1	6.125	0	0
Mammillaria	haageana_CC023	CC023	73	M. haageana	36.575	31.076	1	5.499	0	0	0	0
Mammillaria	haageana_CC023	CC023	73	M. haageana	33.343	15.482	1	0.966	3	16.895	0	0
Mammillaria	haageana_CC023	CC023	73	M. haageana	29.268	15.493	0	0	1	13.775	0	0
Mammillaria	haageana_CC023	CC023	73	M. haageana	31.196	17.02	0	0	1	14.176	0	0
Mammillaria	haageana_CC023	CC023	73	M. haageana	28.022	13.305	1	0.734	1	13.983	0	0
Mammillaria	haageana_CC023	CC023	73	M. haageana	35.128	28.873	2	6.255	0	0	0	0
Mammillaria	haageana_CC023	CC023	73	M. haageana	40.984	18.513	1	1.112	2	21.359	0	0
Mammillaria	haageana_CC023	CC023	101	M. haageana	65.591	17.711	5	25.66	2	22.22	0	0
Mammillaria	haageana_CC023	CC023	101	M. haageana	44.335	12.266	3	27.788	1	4.281	0	0
Mammillaria	haageana_CC023	CC023	101	M. haageana	54.958	28.902	6	26.056	0	0	0	0
Mammillaria	haageana_CC023	CC023	101	M. haageana	38.038	32.821	1	2.788	1	2.429	0	0
Mammillaria	haageana_CC023	CC023	101	M. haageana	35.306	14.266	1	2.734	1	18.306	0	0
Mammillaria	haageana_CC023	CC023	101	M. haageana	31.301	24.312	0	0	2	6.989	0	0
Mammillaria	haageana_CC023	CC023	101	M. haageana	53.629	26.118	4	12.034	1	15.477	0	0
Mammillaria	haageana_CC023	CC023	101	M. haageana	207.172	45.007	16	136.416	1	25.749	0	0
Mammillaria	haageana_CC023	CC023	101	M. haageana	47.182	20.141	3	25.718	1	1.323	0	0
Mammillaria	haageana_CC023	CC023	101	M. haageana	53.174	19.231	1	5.199	2	28.744	0	0
Mammillaria	haageana_CC023	CC023	101	M. haageana	19.383	19.383	0	0	0	0	0	0
Mammillaria	haageana_CC023	CC023	101	M. haageana	50.791	34.045	2	16.746	0	0	0	0
Mammillaria	haageana_CC023	CC023	101	M. haageana	78.668	32.122	6	18.731	1	27.815	0	0
Mammillaria	haageana_CC023	CC023	101	M. haageana	60.884	31.709	1	14.114	2	15.061	0	0
Mammillaria	haageana_CC023	CC023	101	M. haageana	70.429	23.317	4	12.86	2	34.252	0	0
Mammillaria	haageana_CC023	CC023	101	M. haageana	60.091	33.143	0	0	2	26.948	0	0
Mammillaria	haageana_CC023	CC023	101	M. haageana	49.392	16.466	1	1.546	2	31.38	0	0
Mammillaria	haageana_CC023	CC023	101	M. haageana	66.891	26.924	0	0	2	39.967	0	0
Mammillaria	haageana_CC023	CC023	101	M. haageana	40.921	30.346	2	2.21	1	8.365	0	0
Mammillaria	haageana_CC023	CC023	101	M. haageana	70.232	36.485	3	17.774	2	15.973	0	0
Mammillaria	haageana_CC023	CC023	101	M. haageana	30.283	28.166	1	2.117	0	0	0	0
Mammillaria	haageana_CC023	CC023	101	M. haageana	52.569	23.383	3	29.186	0	0	0	0
Mammillaria	haageana_CC023	CC023	101	M. haageana	113.549	17.119	11	89.316	1	7.114	0	0
Mammillaria	haageana_CC023	CC023	101	M. haageana	47.991	33.54	4	14.451	0	0	0	0
Mammillaria	haageana_CC023	CC023	101	M. haageana	45.462	15.579	1	0.802	4	29.081	0	0
Mammillaria	haageana_CC023	CC023	101	M. haageana	56.792	18.408	1	1.954	4	36.43	0	0
Mammillaria	haageana_CC023	CC023	101	M. haageana	45.152	17.407	2	13.412	1	14.333	0	0
Mammillaria	haageana_CC023	CC023	101	M. haageana	32.459	13.462	2	4.08	1	14.917	0	0
Mammillaria	haageana_CC023	CC023	101	M. haageana	43.033	32.544	2	10.489	0	0	0	0
Mammillaria	haageana_CC023	CC023	101	M. haageana	50.346	18.828	1	1.113	2	30.405	0	0
Mammillaria	haageana_CC023	CC023	129	M. haageana	69.225	20.562	5	25.992	2	22.671	0	0
Mammillaria	haageana_CC023	CC023	129	M. haageana	53.317	12.266	4	36.817	1	4.304	0	0
Mammillaria	haageana_CC023	CC023	129	M. haageana	55.287	28.651	6	26.636	0	0	0	0
Mammillaria	haageana_CC023	CC023	129	M. haageana	47.011	35.029	2	4.873	3	7.109	0	0
Mammillaria	haageana_CC023	CC023	129	M. haageana	36.698	14.49	1	3.053	1	19.155	0	0
Mammillaria	haageana_CC023	CC023	129	M. haageana	32.678	25.253	0	0	2	7.425	0	0
Mammillaria	haageana_CC023	CC023	129	M. haageana	70.58	26.348	8	23.933	1	20.299	0	0
Mammillaria	haageana_CC023	CC023	129	M. haageana	307.984	51.31	27	213.934	1	40.532	0	0
Mammillaria	haageana_CC023	CC023	129	M. haageana	53.19	20.294	3	31.419	1	1.477	0	0
Mammillaria	haageana_CC023	CC023	129	M. haageana	59.454	19.462	2	7.072	2	32.92	0	0
Mammillaria	haageana_CC023	CC023	129	M. haageana	20.633	20.633	0	0	0	0	0	0
Mammillaria	haageana_CC023	CC023	129	M. haageana	59.015	33.971	4	25.044	0	0	0	0
Mammillaria	haageana_CC023	CC023	129	M. haageana	98.874	32.654	6	20.485	2	45.735	0	0
Mammillaria	haageana_CC023	CC023	129	M. haageana	74.191	31.994	1	15.754	2	26.443	0	0
Mammillaria	haageana_CC023	CC023	129	M. haageana	85.655	23.317	4	26.667	2	36.459	0	0
Mammillaria	haageana_CC023	CC023	129	M. haageana	78.829	34.363	0	0	2	44.466	0	0
Mammillaria	haageana_CC023	CC023	129	M. haageana	68.134	22.357	6	13.688	2	32.089	0	0
Mammillaria	haageana_CC023	CC023	129	M. haageana	67.984	27.473	0	0	2	40.511	0	0
Mammillaria	haageana_CC023	CC023	129	M. haageana	54.866	33.894	2	7.761	1	13.211	0	0
Mammillaria	haageana_CC023	CC023	129	M. haageana	80.366	36.544	3	26.009	2	17.813	0	0
Mammillaria	haageana_CC023	CC023	129	M. haageana	40.052	37.398	1	2.654	0	0	0	0
Mammillaria	haageana_CC023	CC023	129	M. haageana	76.977	24.108	4	52.869	0	0	0	0
Mammillaria	haageana_CC023	CC023	129	M. haageana	177.533	25.805	16	142.889	1	8.839	0	0
Mammillaria	haageana_CC023	CC023	129	M. haageana	60.744	32.772	4	27.972	0	0	0	0
Mammillaria	haageana_CC023	CC023	129	M. haageana	49.648	15.666	1	1.441	4	32.541	0	0
Mammillaria	haageana_CC023	CC023	129	M. haageana	73.696	19.836	1	2.116	4	51.744	0	0
Mammillaria	haageana_CC023	CC023	129	M. haageana	68.395	18.796	3	28.54	1	21.059	0	0
Mammillaria	haageana_CC023	CC023	129	M. haageana	44.407	13.591	2	4.494	1	26.322	0	0
Mammillaria	haageana_CC023	CC023	129	M. haageana	46.074	33.695	2	12.379	0	0	0	0
Mammillaria	haageana_CC023	CC023	129	M. haageana	57.163	19.054	1	1.139	3	36.97	0	0
Mammillaria	haageana_CC023	CC023	157	M. haageana	70.23	20.783	5	26.688	2	22.759	0	0
Mammillaria	haageana_CC023	CC023	157	M. haageana	61.064	12.267	7	48.93	0	0	0	0
Mammillaria	haageana_CC023	CC023	157	M. haageana	59.034	28.878	9	30.156	0	0	0	0
Mammillaria	haageana_CC023	CC023	157	M. haageana	50.857	35.919	2	5.422	4	9.516	0	0
Mammillaria	haageana_CC023	CC023	157	M. haageana	41.642	14.5	1	3.092	2	24.064	0	0
Mammillaria	haageana_CC023	CC023	157	M. haageana	39.35	25.681	0	0	2	13.669	0	0
Mammillaria	haageana_CC023	CC023	157	M. haageana	78.292	27.426	9	29.658	1	21.208	0	0
Mammillaria	haageana_CC023	CC023	157	M. haageana	378.61	53.518	41	264.466	2	62.834	0	0
Mammillaria	haageana_CC023	CC023	157	M. haageana	80.527	20.785	3	58.019	1	1.723	0	0
Mammillaria	haageana_CC023	CC023	157	M. haageana	66.342	19.462	3	10.26	2	37.775	0	0
Mammillaria	haageana_CC023	CC023	157	M. haageana	33.039	21.418	2	3.936	1	7.685	0	0
Mammillaria	haageana_CC023	CC023	157	M. haageana	66.681	35.438	5	29.246	1	1.997	0	0
Mammillaria	haageana_CC023	CC023	157	M. haageana	158.526	33.487	6	31.845	2	93.194	0	0
Mammillaria	haageana_CC023	CC023	157	M. haageana	98.999	32.152	4	30.41	2	36.437	0	0
Mammillaria	haageana_CC023	CC023	157	M. haageana	92.499	23.317	8	31.252	2	38.902	0	0
Mammillaria	haageana_CC023	CC023	157	M. haageana	89.299	35.462	3	5.184	2	48.653	0	0
Mammillaria	haageana_CC023	CC023	157	M. haageana	103.627	28.988	9	30.894	2	43.745	0	0
Mammillaria	haageana_CC023	CC023	157	M. haageana	88.331	27.473	1	5.037	3	55.978	0	0
Mammillaria	haageana_CC023	CC023	157	M. haageana	77.908	34.627	2	9.488	2	33.793	0	0
Mammillaria	haageana_CC023	CC023	157	M. haageana	90.776	36.937	3	27.457	2	26.382	0	0
Mammillaria	haageana_CC023	CC023	157	M. haageana	49.775	47.011	1	2.764	0	0	0	0
Mammillaria	haageana_CC023	CC023	157	M. haageana	95.229	24.396	4	61.598	1	9.235	0	0
Mammillaria	haageana_CC023	CC023	157	M. haageana	232.333	25.805	19	206.066	1	10.008	0	0
Mammillaria	haageana_CC023	CC023	157	M. haageana	62.646	33.136	5	29.51	0	0	0	0
Mammillaria	haageana_CC023	CC023	157	M. haageana	55.839	15.812	1	1.518	4	38.509	0	0
Mammillaria	haageana_CC023	CC023	157	M. haageana	93.948	21.805	3	4.49	5	67.653	0	0
Mammillaria	haageana_CC023	CC023	157	M. haageana	103.502	21.579	4	57.364	1	24.559	0	0
Mammillaria	haageana_CC023	CC023	157	M. haageana	48.684	13.764	2	4.756	1	30.164	0	0
Mammillaria	haageana_CC023	CC023	157	M. haageana	49.509	35.264	2	14.245	0	0	0	0
Mammillaria	haageana_CC023	CC023	157	M. haageana	61.835	19.363	1	1.178	3	41.294	0	0
Mammillaria	haageana_CC024	CC024	45	M. haageana	40.259	21.419	0	0	1	18.84	0	0
Mammillaria	haageana_CC024	CC024	45	M. haageana	24.601	12.639	1	11.962	0	0	0	0
Mammillaria	haageana_CC024	CC024	45	M. haageana	14.08	10.666	1	3.414	0	0	0	0
Mammillaria	haageana_CC024	CC024	45	M. haageana	25.101	17.279	1	3.159	1	4.663	0	0
Mammillaria	haageana_CC024	CC024	45	M. haageana	14.972	14.972	0	0	0	0	0	0
Mammillaria	haageana_CC024	CC024	45	M. haageana	32.811	7.723	3	11.945	1	13.143	0	0
Mammillaria	haageana_CC024	CC024	45	M. haageana	19.374	19.374	0	0	0	0	0	0
Mammillaria	haageana_CC024	CC024	45	M. haageana	16.128	12.885	2	3.243	0	0	0	0
Mammillaria	haageana_CC024	CC024	45	M. haageana	25.559	14.936	0	0	1	10.623	0	0
Mammillaria	haageana_CC024	CC024	45	M. haageana	17.843	9.26	1	0.938	2	7.645	0	0
Mammillaria	haageana_CC024	CC024	45	M. haageana	8.832	8.832	0	0	0	0	0	0
Mammillaria	haageana_CC024	CC024	45	M. haageana	13.695	13.695	0	0	0	0	0	0
Mammillaria	haageana_CC024	CC024	45	M. haageana	4.951	4.951	0	0	0	0	0	0
Mammillaria	haageana_CC024	CC024	45	M. haageana	15.065	15.065	0	0	0	0	0	0
Mammillaria	haageana_CC024	CC024	45	M. haageana	18.64	9.984	1	2.177	1	6.479	0	0
Mammillaria	haageana_CC024	CC024	45	M. haageana	20.228	17.752	1	2.476	0	0	0	0
Mammillaria	haageana_CC024	CC024	45	M. haageana	23.499	7.766	0	0	1	15.733	0	0
Mammillaria	haageana_CC024	CC024	45	M. haageana	23.089	20.357	3	2.732	0	0	0	0
Mammillaria	haageana_CC024	CC024	45	M. haageana	19.542	11.138	5	7.294	0	0	1	1.11
Mammillaria	haageana_CC024	CC024	45	M. haageana	16.214	16.214	0	0	0	0	0	0
Mammillaria	haageana_CC024	CC024	45	M. haageana	5.034	5.034	0	0	0	0	0	0
Mammillaria	haageana_CC024	CC024	45	M. haageana	11.566	11.566	0	0	0	0	0	0
Mammillaria	haageana_CC024	CC024	45	M. haageana	10.455	10.455	0	0	0	0	0	0
Mammillaria	haageana_CC024	CC024	45	M. haageana	10.366	10.366	0	0	0	0	0	0
Mammillaria	haageana_CC024	CC024	45	M. haageana	47.785	26.374	1	7.935	1	13.476	0	0
Mammillaria	haageana_CC024	CC024	45	M. haageana	24.768	8.364	2	12.118	1	4.286	0	0
Mammillaria	haageana_CC024	CC024	45	M. haageana	24.719	14.038	1	2.005	1	8.676	0	0
Mammillaria	haageana_CC024	CC024	45	M. haageana	16.681	13.951	2	2.73	0	0	0	0
Mammillaria	haageana_CC024	CC024	45	M. haageana	12.846	12.846	0	0	0	0	0	0
Mammillaria	haageana_CC024	CC024	45	M. haageana	14.295	14.295	0	0	0	0	0	0
Mammillaria	haageana_CC024	CC024	73	M. haageana	73.504	50.617	1	0.853	1	22.034	0	0
Mammillaria	haageana_CC024	CC024	73	M. haageana	52.873	28.93	2	23.943	0	0	0	0
Mammillaria	haageana_CC024	CC024	73	M. haageana	27.397	14.895	3	12.502	0	0	0	0
Mammillaria	haageana_CC024	CC024	73	M. haageana	63.508	25.769	1	8.748	1	28.991	0	0
Mammillaria	haageana_CC024	CC024	73	M. haageana	20.813	14.977	0	0	1	5.836	0	0
Mammillaria	haageana_CC024	CC024	73	M. haageana	68.083	17.243	6	31.832	2	19.008	0	0
Mammillaria	haageana_CC024	CC024	73	M. haageana	42.41	40.149	1	2.261	0	0	0	0
Mammillaria	haageana_CC024	CC024	73	M. haageana	26.753	13.784	2	12.969	0	0	0	0
Mammillaria	haageana_CC024	CC024	73	M. haageana	48.111	18.306	1	1.025	3	28.78	0	0
Mammillaria	haageana_CC024	CC024	73	M. haageana	41.79	9.514	3	8.748	2	21.523	1	2.005
Mammillaria	haageana_CC024	CC024	73	M. haageana	15.919	15.919	0	0	0	0	0	0
Mammillaria	haageana_CC024	CC024	73	M. haageana	30.023	13.403	2	6.87	2	9.75	0	0
Mammillaria	haageana_CC024	CC024	73	M. haageana	64.21	15.491	7	14.811	3	33.908	0	0
Mammillaria	haageana_CC024	CC024	73	M. haageana	33.71	27.694	2	6.016	0	0	0	0
Mammillaria	haageana_CC024	CC024	73	M. haageana	31.658	14.89	3	5.804	1	10.964	0	0
Mammillaria	haageana_CC024	CC024	73	M. haageana	36.552	27.312	1	6.358	1	2.882	0	0
Mammillaria	haageana_CC024	CC024	73	M. haageana	49.983	14.296	2	1.62	5	34.067	0	0
Mammillaria	haageana_CC024	CC024	73	M. haageana	34.054	21.292	7	12.762	0	0	0	0
Mammillaria	haageana_CC024	CC024	73	M. haageana	62.99	18.052	10	40.416	0	0	1	4.522
Mammillaria	haageana_CC024	CC024	73	M. haageana	28.721	28.721	0	0	0	0	0	0
Mammillaria	haageana_CC024	CC024	73	M. haageana	15.147	13.696	1	1.451	0	0	0	0
Mammillaria	haageana_CC024	CC024	73	M. haageana	29.225	19.029	3	10.196	0	0	0	0
Mammillaria	haageana_CC024	CC024	73	M. haageana	22.431	16.346	0	0	1	6.085	0	0
Mammillaria	haageana_CC024	CC024	73	M. haageana	29.455	15.063	5	11.948	2	2.444	0	0
Mammillaria	haageana_CC024	CC024	73	M. haageana	87.514	43.313	8	23.939	1	20.262	0	0
Mammillaria	haageana_CC024	CC024	73	M. haageana	43.348	15.489	4	14.59	2	13.269	0	0
Mammillaria	haageana_CC024	CC024	73	M. haageana	65.148	20.656	3	7.04	6	37.452	0	0
Mammillaria	haageana_CC024	CC024	73	M. haageana	38.409	24.155	7	14.254	0	0	0	0
Mammillaria	haageana_CC024	CC024	73	M. haageana	15.406	15.406	0	0	0	0	0	0
Mammillaria	haageana_CC024	CC024	73	M. haageana	32.772	24.921	3	7.851	0	0	0	0
Mammillaria	haageana_CC024	CC024	101	M. haageana	51.47	50.617	1	0.853	0	0	0	0
Mammillaria	haageana_CC024	CC024	101	M. haageana	108.016	28.93	2	23.943	6	55.143	0	0
Mammillaria	haageana_CC024	CC024	101	M. haageana	28.592	14.895	4	13.697	0	0	0	0
Mammillaria	haageana_CC024	CC024	101	M. haageana	83.3	25.769	1	8.748	1	48.783	0	0
Mammillaria	haageana_CC024	CC024	101	M. haageana	83.585	14.977	0	0	2	68.608	0	0
Mammillaria	haageana_CC024	CC024	101	M. haageana	142.411	17.243	8	33.837	10	91.331	0	0
Mammillaria	haageana_CC024	CC024	101	M. haageana	42.41	40.149	1	2.261	0	0	0	0
Mammillaria	haageana_CC024	CC024	101	M. haageana	32.427	13.784	6	18.643	0	0	0	0
Mammillaria	haageana_CC024	CC024	101	M. haageana	82.65	18.306	1	1.025	5	63.319	0	0
Mammillaria	haageana_CC024	CC024	101	M. haageana	93.221	16.983	3	8.322	4	64.757	1	3.159
Mammillaria	haageana_CC024	CC024	101	M. haageana	41.647	14.297	2	6.228	5	21.122	0	0
Mammillaria	haageana_CC024	CC024	101	M. haageana	46.98	17.709	2	4.355	4	24.916	0	0
Mammillaria	haageana_CC024	CC024	101	M. haageana	118.62	19.199	7	19.289	4	80.132	0	0
Mammillaria	haageana_CC024	CC024	101	M. haageana	46.344	32.265	4	14.079	0	0	0	0
Mammillaria	haageana_CC024	CC024	101	M. haageana	41.488	16.818	3	9.474	2	15.196	0	0
Mammillaria	haageana_CC024	CC024	101	M. haageana	50.652	29.657	1	7.509	1	13.486	0	0
Mammillaria	haageana_CC024	CC024	101	M. haageana	90.661	15.532	3	3.754	5	71.375	0	0
Mammillaria	haageana_CC024	CC024	101	M. haageana	60.168	21.635	13	38.533	0	0	0	0
Mammillaria	haageana_CC024	CC024	101	M. haageana	92.554	21.034	16	66.143	0	0	1	5.377
Mammillaria	haageana_CC024	CC024	101	M. haageana	41.728	29.822	1	11.906	0	0	0	0
Mammillaria	haageana_CC024	CC024	101	M. haageana	21.8	16.757	1	5.043	0	0	0	0
Mammillaria	haageana_CC024	CC024	101	M. haageana	38.566	18.661	4	19.905	0	0	0	0
Mammillaria	haageana_CC024	CC024	101	M. haageana	31.879	16.386	0	0	1	15.493	0	0
Mammillaria	haageana_CC024	CC024	101	M. haageana	57.324	14.722	6	15.96	9	26.642	0	0
Mammillaria	haageana_CC024	CC024	101	M. haageana	100.093	47.535	8	25.557	1	27.001	0	0
Mammillaria	haageana_CC024	CC024	101	M. haageana	47.821	16.705	6	17.425	2	13.691	0	0
Mammillaria	haageana_CC024	CC024	101	M. haageana	91.792	20.481	3	9.131	8	62.18	0	0
Mammillaria	haageana_CC024	CC024	101	M. haageana	63.361	12.844	11	50.517	0	0	0	0
Mammillaria	haageana_CC024	CC024	101	M. haageana	36.27	15.743	0	0	2	20.527	0	0
Mammillaria	haageana_CC024	CC024	101	M. haageana	48.516	29.231	5	19.285	0	0	0	0
Mammillaria	haageana_CC024	CC024	129	M. haageana	78.132	69.213	4	8.919	0	0	0	0
Mammillaria	haageana_CC024	CC024	129	M. haageana	127.332	29.655	3	28.077	6	69.6	0	0
Mammillaria	haageana_CC024	CC024	129	M. haageana	48.489	24.881	6	23.608	0	0	0	0
Mammillaria	haageana_CC024	CC024	129	M. haageana	125.722	39.254	3	17.922	1	68.546	0	0
Mammillaria	haageana_CC024	CC024	129	M. haageana	129.242	18.902	1	2.219	2	108.121	0	0
Mammillaria	haageana_CC024	CC024	129	M. haageana	191.992	24.28	10	34.866	14	132.846	0	0
Mammillaria	haageana_CC024	CC024	129	M. haageana	63.333	58.127	2	5.206	0	0	0	0
Mammillaria	haageana_CC024	CC024	129	M. haageana	94.54	13.142	14	55.091	6	26.307	0	0
Mammillaria	haageana_CC024	CC024	129	M. haageana	144.875	20.483	3	11.223	5	113.169	0	0
Mammillaria	haageana_CC024	CC024	129	M. haageana	100.88	20.999	3	9.217	6	67.336	1	3.328
Mammillaria	haageana_CC024	CC024	129	M. haageana	82.97	14.437	2	6.699	8	61.834	0	0
Mammillaria	haageana_CC024	CC024	129	M. haageana	73.159	17.751	2	5.591	4	49.817	0	0
Mammillaria	haageana_CC024	CC024	129	M. haageana	150.299	21.505	8	28.462	9	100.332	0	0
Mammillaria	haageana_CC024	CC024	129	M. haageana	50.398	32.815	4	17.583	0	0	0	0
Mammillaria	haageana_CC024	CC024	129	M. haageana	49.537	15.998	3	15.277	3	18.262	0	0
Mammillaria	haageana_CC024	CC024	129	M. haageana	64.616	29.395	2	21.292	1	13.929	0	0
Mammillaria	haageana_CC024	CC024	129	M. haageana	125.703	16.554	3	3.499	7	105.65	0	0
Mammillaria	haageana_CC024	CC024	129	M. haageana	86.1	21.165	15	64.935	0	0	0	0
Mammillaria	haageana_CC024	CC024	129	M. haageana	99.575	20.445	22	72.131	0	0	1	6.999
Mammillaria	haageana_CC024	CC024	129	M. haageana	45.485	29.484	1	16.001	0	0	0	0
Mammillaria	haageana_CC024	CC024	129	M. haageana	27.056	22.106	1	4.95	0	0	0	0
Mammillaria	haageana_CC024	CC024	129	M. haageana	53.416	13.053	8	40.363	0	0	0	0
Mammillaria	haageana_CC024	CC024	129	M. haageana	32.401	16.462	0	0	1	15.939	0	0
Mammillaria	haageana_CC024	CC024	129	M. haageana	110.676	17.749	7	27.523	12	65.404	0	0
Mammillaria	haageana_CC024	CC024	129	M. haageana	119.804	47.827	8	29.33	1	42.647	0	0
Mammillaria	haageana_CC024	CC024	129	M. haageana	71.612	15.193	12	35.679	2	20.74	0	0
Mammillaria	haageana_CC024	CC024	129	M. haageana	132.71	20.78	3	13.526	14	98.404	0	0
Mammillaria	haageana_CC024	CC024	129	M. haageana	81.975	27.487	11	54.488	0	0	0	0
Mammillaria	haageana_CC024	CC024	129	M. haageana	55.345	16.984	1	1.663	2	36.698	0	0
Mammillaria	haageana_CC024	CC024	129	M. haageana	59.75	33.625	6	26.125	0	0	0	0
Mammillaria	haageana_CC024	CC024	157	M. haageana	80.019	71.568	4	8.451	0	0	0	0
Mammillaria	haageana_CC024	CC024	157	M. haageana	158.009	30.253	3	28.182	6	99.574	0	0
Mammillaria	haageana_CC024	CC024	157	M. haageana	56.841	25.131	8	31.71	0	0	0	0
Mammillaria	haageana_CC024	CC024	157	M. haageana	229.028	69.352	17	60.22	1	99.456	0	0
Mammillaria	haageana_CC024	CC024	157	M. haageana	123.548	20.478	1	1.408	18	101.662	0	0
Mammillaria	haageana_CC024	CC024	157	M. haageana	216.792	23.403	12	37.157	18	156.232	0	0
Mammillaria	haageana_CC024	CC024	157	M. haageana	68.979	64.041	2	4.938	0	0	0	0
Mammillaria	haageana_CC024	CC024	157	M. haageana	106.306	13.383	16	47.463	6	46.01	0	0
Mammillaria	haageana_CC024	CC024	157	M. haageana	108.908	22.226	4	10.982	7	75.7	0	0
Mammillaria	haageana_CC024	CC024	157	M. haageana	112.694	21.083	3	10.582	8	77.103	1	3.926
Mammillaria	haageana_CC024	CC024	157	M. haageana	184.397	14.421	2	7.084	12	162.892	0	0
Mammillaria	haageana_CC024	CC024	157	M. haageana	146.477	17.969	2	5.887	5	122.621	0	0
Mammillaria	haageana_CC024	CC024	157	M. haageana	226.781	25.725	9.5	19.842	16	204.296	0	0
Mammillaria	haageana_CC024	CC024	157	M. haageana	51.358	33.661	4	17.697	0	0	0	0
Mammillaria	haageana_CC024	CC024	157	M. haageana	111.929	39.9	9	54.829	2	17.2	0	0
Mammillaria	haageana_CC024	CC024	157	M. haageana	70.918	29.575	2	27.345	1	13.998	0	0
Mammillaria	haageana_CC024	CC024	157	M. haageana	156.726	20.225	3	7.427	9	129.074	0	0
Mammillaria	haageana_CC024	CC024	157	M. haageana	68.143	20.78	8	47.363	0	0	0	0
Mammillaria	haageana_CC024	CC024	157	M. haageana	101.35	21.265	24	73.001	0	0	1	7.084
Mammillaria	haageana_CC024	CC024	157	M. haageana	46.43	28.934	1	17.496	0	0	0	0
Mammillaria	haageana_CC024	CC024	157	M. haageana	39.013	21.557	4	17.456	0	0	0	0
Mammillaria	haageana_CC024	CC024	157	M. haageana	71.479	18.479	18	53	0	0	0	0
Mammillaria	haageana_CC024	CC024	157	M. haageana	42.759	16.556	0	0	2	26.203	0	0
Mammillaria	haageana_CC024	CC024	157	M. haageana	193.064	23.087	6	27.696	29	142.281	0	0
Mammillaria	haageana_CC024	CC024	157	M. haageana	161.136	72.113	9	43.098	2	45.925	0	0
Mammillaria	haageana_CC024	CC024	157	M. haageana	148.25	15.251	28	120.123	2	22.023	0	0
Mammillaria	haageana_CC024	CC024	157	M. haageana	163.706	19.59	4	20.438	14	123.678	0	0
Mammillaria	haageana_CC024	CC024	157	M. haageana	91.148	26.803	15	64.345	0	0	0	0
Mammillaria	haageana_CC024	CC024	157	M. haageana	92.048	16.981	1	1.793	5	73.274	0	0
Mammillaria	haageana_CC024	CC024	157	M. haageana	61.956	33.837	8	28.119	0	0	0	0
Mammillaria	haageana_CC025	CC025	45	M. haageana	13.904	13.904	0	0	0	0	0	0
Mammillaria	haageana_CC025	CC025	45	M. haageana	9.263	9.263	0	0	0	0	0	0
Mammillaria	haageana_CC025	CC025	45	M. haageana	11.018	11.018	0	0	0	0	0	0
Mammillaria	haageana_CC025	CC025	45	M. haageana	19.021	19.021	0	0	0	0	0	0
Mammillaria	haageana_CC025	CC025	45	M. haageana	6.49	6.49	0	0	0	0	0	0
Mammillaria	haageana_CC025	CC025	45	M. haageana	28.677	21.7	1	6.977	0	0	0	0
Mammillaria	haageana_CC025	CC025	45	M. haageana	13.795	13.795	0	0	0	0	0	0
Mammillaria	haageana_CC025	CC025	45	M. haageana	15.871	15.871	0	0	0	0	0	0
Mammillaria	haageana_CC025	CC025	45	M. haageana	9.482	7.563	0	0	0	0	1	1.919
Mammillaria	haageana_CC025	CC025	45	M. haageana	14.131	14.131	0	0	0	0	0	0
Mammillaria	haageana_CC025	CC025	45	M. haageana	13.379	13.379	0	0	0	0	0	0
Mammillaria	haageana_CC025	CC025	45	M. haageana	12.396	12.396	0	0	0	0	0	0
Mammillaria	haageana_CC025	CC025	45	M. haageana	17.443	17.443	0	0	0	0	0	0
Mammillaria	haageana_CC025	CC025	45	M. haageana	12.285	12.285	0	0	0	0	0	0
Mammillaria	haageana_CC025	CC025	45	M. haageana	5.773	5.773	0	0	0	0	0	0
Mammillaria	haageana_CC025	CC025	45	M. haageana	23.308	14.932	0	0	1	8.376	0	0
Mammillaria	haageana_CC025	CC025	45	M. haageana	23.973	16.346	0	0	1	7.627	0	0
Mammillaria	haageana_CC025	CC025	45	M. haageana	13.605	13.605	0	0	0	0	0	0
Mammillaria	haageana_CC025	CC025	45	M. haageana	5.512	5.512	0	0	0	0	0	0
Mammillaria	haageana_CC025	CC025	45	M. haageana	25.831	16.246	0	0	1	9.585	0	0
Mammillaria	haageana_CC025	CC025	45	M. haageana	15.502	15.502	0	0	0	0	0	0
Mammillaria	haageana_CC025	CC025	45	M. haageana	15.725	15.725	0	0	0	0	0	0
Mammillaria	haageana_CC025	CC025	45	M. haageana	11.049	11.049	0	0	0	0	0	0
Mammillaria	haageana_CC025	CC025	45	M. haageana	12.369	12.369	0	0	0	0	0	0
Mammillaria	haageana_CC025	CC025	45	M. haageana	8.036	8.036	0	0	0	0	0	0
Mammillaria	haageana_CC025	CC025	45	M. haageana	15.988	12.712	1	3.276	0	0	0	0
Mammillaria	haageana_CC025	CC025	45	M. haageana	24.057	15.254	1	8.803	0	0	0	0
Mammillaria	haageana_CC025	CC025	73	M. haageana	24.093	16.902	0	0	1	7.191	0	0
Mammillaria	haageana_CC025	CC025	73	M. haageana	16.485	9.583	0	0	1	6.902	0	0
Mammillaria	haageana_CC025	CC025	73	M. haageana	23.45	19.09	1	3.119	0	0	1	1.241
Mammillaria	haageana_CC025	CC025	73	M. haageana	33.511	27.452	1	2.609	1	3.45	0	0
Mammillaria	haageana_CC025	CC025	73	M. haageana	14.649	6.861	0	0	2	7.788	0	0
Mammillaria	haageana_CC025	CC025	73	M. haageana	40.683	21.708	5	16.49	1	2.485	0	0
Mammillaria	haageana_CC025	CC025	73	M. haageana	34.608	18.19	4	16.418	0	0	0	0
Mammillaria	haageana_CC025	CC025	73	M. haageana	32.082	21.912	0	0	2	10.17	0	0
Mammillaria	haageana_CC025	CC025	73	M. haageana	37.416	11.273	0	0	2	16.387	1	9.756
Mammillaria	haageana_CC025	CC025	73	M. haageana	38.326	24.793	0	0	1	13.533	0	0
Mammillaria	haageana_CC025	CC025	73	M. haageana	36.322	25.643	4	4.847	1	5.832	0	0
Mammillaria	haageana_CC025	CC025	73	M. haageana	22.171	17.968	0	0	0	0	1	4.203
Mammillaria	haageana_CC025	CC025	73	M. haageana	30.177	21.148	4	9.029	0	0	0	0
Mammillaria	haageana_CC025	CC025	73	M. haageana	18.432	12.558	0	0	1	5.874	0	0
Mammillaria	haageana_CC025	CC025	73	M. haageana	9.073	7.089	0	0	2	1.984	0	0
Mammillaria	haageana_CC025	CC025	73	M. haageana	37.006	14.932	3	8.799	1	13.275	0	0
Mammillaria	haageana_CC025	CC025	73	M. haageana	63.137	21.647	3	4.918	1	36.572	0	0
Mammillaria	haageana_CC025	CC025	73	M. haageana	24.514	18.161	1	6.353	0	0	0	0
Mammillaria	haageana_CC025	CC025	73	M. haageana	6.35	6.35	0	0	0	0	0	0
Mammillaria	haageana_CC025	CC025	73	M. haageana	52.636	19.372	0	0	2	33.264	0	0
Mammillaria	haageana_CC025	CC025	73	M. haageana	30.558	19.182	1	1.571	1	9.805	0	0
Mammillaria	haageana_CC025	CC025	73	M. haageana	21.14	17.617	1	1.583	1	1.94	0	0
Mammillaria	haageana_CC025	CC025	73	M. haageana	25.636	17.343	0	0	1	8.293	0	0
Mammillaria	haageana_CC025	CC025	73	M. haageana	30.332	22.151	3	8.181	0	0	0	0
Mammillaria	haageana_CC025	CC025	73	M. haageana	14.437	8.678	0	0	1	5.759	0	0
Mammillaria	haageana_CC025	CC025	73	M. haageana	23.794	14.099	1	6.252	1	3.443	0	0
Mammillaria	haageana_CC025	CC025	73	M. haageana	33.435	20.276	3	13.159	0	0	0	0
Mammillaria	haageana_CC025	CC025	101	M. haageana	34.667	17.384	0	0	3	17.283	0	0
Mammillaria	haageana_CC025	CC025	101	M. haageana	21.899	9.604	0	0	1	12.295	0	0
Mammillaria	haageana_CC025	CC025	101	M. haageana	28.533	20.256	1	5.052	0	0	1	3.225
Mammillaria	haageana_CC025	CC025	101	M. haageana	45.096	27.483	4	12.949	1	4.664	0	0
Mammillaria	haageana_CC025	CC025	101	M. haageana	16.523	6.93	0	0	2	9.593	0	0
Mammillaria	haageana_CC025	CC025	101	M. haageana	50.985	21.927	5	20.776	1	8.282	0	0
Mammillaria	haageana_CC025	CC025	101	M. haageana	45.114	19.734	7	25.38	0	0	0	0
Mammillaria	haageana_CC025	CC025	101	M. haageana	43.237	24.42	0	0	2	18.817	0	0
Mammillaria	haageana_CC025	CC025	101	M. haageana	40.685	11.347	0	0	2	18.144	1	11.194
Mammillaria	haageana_CC025	CC025	101	M. haageana	63.446	32.478	2	9.068	1	21.9	0	0
Mammillaria	haageana_CC025	CC025	101	M. haageana	63.032	30.979	7	10.791	1	21.262	0	0
Mammillaria	haageana_CC025	CC025	101	M. haageana	25.621	18.421	0	0	0	0	1	7.2
Mammillaria	haageana_CC025	CC025	101	M. haageana	57.612	20.191	4	37.421	0	0	0	0
Mammillaria	haageana_CC025	CC025	101	M. haageana	24.745	12.566	0	0	2	12.179	0	0
Mammillaria	haageana_CC025	CC025	101	M. haageana	19.679	7.114	0	0	3	12.565	0	0
Mammillaria	haageana_CC025	CC025	101	M. haageana	49.556	15.064	4	20.531	1	13.961	0	0
Mammillaria	haageana_CC025	CC025	101	M. haageana	77.965	22.189	3	6.393	1	49.383	0	0
Mammillaria	haageana_CC025	CC025	101	M. haageana	26.268	18.888	1	7.38	0	0	0	0
Mammillaria	haageana_CC025	CC025	101	M. haageana	6.628	6.628	0	0	0	0	0	0
Mammillaria	haageana_CC025	CC025	101	M. haageana	66.985	21.14	0	0	2	45.845	0	0
Mammillaria	haageana_CC025	CC025	101	M. haageana	32.972	19.468	1	1.9	1	11.604	0	0
Mammillaria	haageana_CC025	CC025	101	M. haageana	34.798	20.367	1	3.882	2	10.549	0	0
Mammillaria	haageana_CC025	CC025	101	M. haageana	30.173	17.617	0	0	2	12.556	0	0
Mammillaria	haageana_CC025	CC025	101	M. haageana	46.008	22.243	7	23.765	0	0	0	0
Mammillaria	haageana_CC025	CC025	101	M. haageana	20.28	9.062	0	0	4	11.218	0	0
Mammillaria	haageana_CC025	CC025	101	M. haageana	27.578	14.106	1	6.239	1	7.233	0	0
Mammillaria	haageana_CC025	CC025	101	M. haageana	51.41	23.276	10	28.134	0	0	0	0
Mammillaria	haageana_CC025	CC025	129	M. haageana	41.245	17.389	0	0	3	23.856	0	0
Mammillaria	haageana_CC025	CC025	129	M. haageana	22.332	9.7	0	0	1	12.632	0	0
Mammillaria	haageana_CC025	CC025	129	M. haageana	29.036	20.447	1	5.076	0	0	1	3.513
Mammillaria	haageana_CC025	CC025	129	M. haageana	76.393	27.742	5	15.022	2	33.629	0	0
Mammillaria	haageana_CC025	CC025	129	M. haageana	19.056	6.968	0	0	2	12.088	0	0
Mammillaria	haageana_CC025	CC025	129	M. haageana	67.693	22.294	5	22.062	3	23.337	0	0
Mammillaria	haageana_CC025	CC025	129	M. haageana	54.071	19.886	8	34.185	0	0	0	0
Mammillaria	haageana_CC025	CC025	129	M. haageana	55.007	27.982	0	0	2	27.025	0	0
Mammillaria	haageana_CC025	CC025	129	M. haageana	43.353	11.502	0	0	2	18.986	1	12.865
Mammillaria	haageana_CC025	CC025	129	M. haageana	125.793	30.87	11	73.486	1	21.437	0	0
Mammillaria	haageana_CC025	CC025	129	M. haageana	109.487	31.097	17	54.45	1	23.94	0	0
Mammillaria	haageana_CC025	CC025	129	M. haageana	29.597	18.508	0	0	0	0	1	11.089
Mammillaria	haageana_CC025	CC025	129	M. haageana	91.001	18.076	4	72.925	0	0	0	0
Mammillaria	haageana_CC025	CC025	129	M. haageana	31.409	12.568	0	0	2	18.841	0	0
Mammillaria	haageana_CC025	CC025	129	M. haageana	22.251	7.312	1	0.843	3	14.096	0	0
Mammillaria	haageana_CC025	CC025	129	M. haageana	62.661	15.21	4	24.107	2	23.344	0	0
Mammillaria	haageana_CC025	CC025	129	M. haageana	95.971	23.009	3	7.591	1	65.371	0	0
Mammillaria	haageana_CC025	CC025	129	M. haageana	26.589	19.138	1	7.451	0	0	0	0
Mammillaria	haageana_CC025	CC025	129	M. haageana	8.155	6.86	0	0	1	1.295	0	0
Mammillaria	haageana_CC025	CC025	129	M. haageana	77.937	21.906	0	0	2	56.031	0	0
Mammillaria	haageana_CC025	CC025	129	M. haageana	41.443	19.644	2	2.762	2	19.037	0	0
Mammillaria	haageana_CC025	CC025	129	M. haageana	51.288	22.628	4	10.725	4	17.935	0	0
Mammillaria	haageana_CC025	CC025	129	M. haageana	33.814	17.709	0	0	3	16.105	0	0
Mammillaria	haageana_CC025	CC025	129	M. haageana	58.248	23.993	8	34.255	0	0	0	0
Mammillaria	haageana_CC025	CC025	129	M. haageana	20.57	9.062	0	0	4	11.508	0	0
Mammillaria	haageana_CC025	CC025	129	M. haageana	35.647	14.217	1	6.321	1	15.109	0	0
Mammillaria	haageana_CC025	CC025	129	M. haageana	59.853	24.994	12	34.859	0	0	0	0
Mammillaria	haageana_CC025	CC025	157	M. haageana	47.822	17.488	0	0	3	30.334	0	0
Mammillaria	haageana_CC025	CC025	157	M. haageana	23.324	9.843	0	0	1	13.481	0	0
Mammillaria	haageana_CC025	CC025	157	M. haageana	29.796	20.474	1	5.68	0	0	1	3.642
Mammillaria	haageana_CC025	CC025	157	M. haageana	102.26	27.832	5	18.222	2	56.206	0	0
Mammillaria	haageana_CC025	CC025	157	M. haageana	38.648	7.158	0	0	3	31.49	0	0
Mammillaria	haageana_CC025	CC025	157	M. haageana	105.047	22.754	5	22.396	5	59.897	0	0
Mammillaria	haageana_CC025	CC025	157	M. haageana	59.982	20.187	9	35.946	1	3.849	0	0
Mammillaria	haageana_CC025	CC025	157	M. haageana	62.51	31.693	0	0	2	30.817	0	0
Mammillaria	haageana_CC025	CC025	157	M. haageana	44.905	11.545	0	0	2	20.261	1	13.099
Mammillaria	haageana_CC025	CC025	157	M. haageana	176.783	28.747	15	126.317	1	21.719	0	0
Mammillaria	haageana_CC025	CC025	157	M. haageana	159.428	31.153	22	104.228	1	24.047	0	0
Mammillaria	haageana_CC025	CC025	157	M. haageana	38.604	18.619	0	0	0	0	1	19.985
Mammillaria	haageana_CC025	CC025	157	M. haageana	104.445	18.493	4	85.952	0	0	0	0
Mammillaria	haageana_CC025	CC025	157	M. haageana	41.452	12.808	1	2.446	3	26.198	0	0
Mammillaria	haageana_CC025	CC025	157	M. haageana	25.684	7.605	1	1.564	3	16.515	0	0
Mammillaria	haageana_CC025	CC025	157	M. haageana	64.543	15.425	4	25.249	2	23.869	0	0
Mammillaria	haageana_CC025	CC025	157	M. haageana	103.02	23.281	3	7.911	1	71.828	0	0
Mammillaria	haageana_CC025	CC025	157	M. haageana	26.7	19.235	1	7.465	0	0	0	0
Mammillaria	haageana_CC025	CC025	157	M. haageana	9.681	6.936	0	0	2	2.745	0	0
Mammillaria	haageana_CC025	CC025	157	M. haageana	79.268	21.914	1	0.457	2	56.897	0	0
Mammillaria	haageana_CC025	CC025	157	M. haageana	43.022	19.693	2	3.198	2	20.131	0	0
Mammillaria	haageana_CC025	CC025	157	M. haageana	54.926	22.684	5	14.043	5	18.199	0	0
Mammillaria	haageana_CC025	CC025	157	M. haageana	35.554	17.709	0	0	3	17.845	0	0
Mammillaria	haageana_CC025	CC025	157	M. haageana	67.055	24.655	9	42.4	0	0	0	0
Mammillaria	haageana_CC025	CC025	157	M. haageana	22.186	9.062	0	0	5	13.124	0	0
Mammillaria	haageana_CC025	CC025	157	M. haageana	47.605	15.671	1	6.321	4	25.613	0	0
Mammillaria	haageana_CC025	CC025	157	M. haageana	77.043	25.749	21	51.294	0	0	0	0
Mammillaria	haageana_CC027	CC027	45	M. haageana	21.94	11.191	0	0	1	10.749	0	0
Mammillaria	haageana_CC027	CC027	45	M. haageana	7.225	7.225	0	0	0	0	0	0
Mammillaria	haageana_CC027	CC027	45	M. haageana	7.772	7.772	0	0	0	0	0	0
Mammillaria	haageana_CC027	CC027	45	M. haageana	12.457	12.457	0	0	0	0	0	0
Mammillaria	haageana_CC027	CC027	45	M. haageana	11.33	11.33	0	0	0	0	0	0
Mammillaria	haageana_CC027	CC027	45	M. haageana	6.114	6.114	0	0	0	0	0	0
Mammillaria	haageana_CC027	CC027	45	M. haageana	11.734	11.734	0	0	0	0	0	0
Mammillaria	haageana_CC027	CC027	45	M. haageana	14.632	11.968	1	1.521	1	1.143	0	0
Mammillaria	haageana_CC027	CC027	45	M. haageana	3.579	3.579	0	0	0	0	0	0
Mammillaria	haageana_CC027	CC027	45	M. haageana	14.625	14.625	0	0	0	0	0	0
Mammillaria	haageana_CC027	CC027	45	M. haageana	1.456	1.456	0	0	0	0	0	0
Mammillaria	haageana_CC027	CC027	45	M. haageana	17.21	17.21	0	0	0	0	0	0
Mammillaria	haageana_CC027	CC027	45	M. haageana	23.14	13.678	0	0	1	9.462	0	0
Mammillaria	haageana_CC027	CC027	45	M. haageana	11.009	11.009	0	0	0	0	0	0
Mammillaria	haageana_CC027	CC027	45	M. haageana	18.249	16.723	0	0	0	0	1	1.526
Mammillaria	haageana_CC027	CC027	45	M. haageana	19.832	17.476	1	2.356	0	0	0	0
Mammillaria	haageana_CC027	CC027	45	M. haageana	9.512	9.512	0	0	0	0	0	0
Mammillaria	haageana_CC027	CC027	45	M. haageana	13.619	13.619	0	0	0	0	0	0
Mammillaria	haageana_CC027	CC027	45	M. haageana	14.357	14.357	0	0	0	0	0	0
Mammillaria	haageana_CC027	CC027	45	M. haageana	10.099	10.099	0	0	0	0	0	0
Mammillaria	haageana_CC027	CC027	45	M. haageana	14.473	14.473	0	0	0	0	0	0
Mammillaria	haageana_CC027	CC027	45	M. haageana	13.608	13.608	0	0	0	0	0	0
Mammillaria	haageana_CC027	CC027	45	M. haageana	15.577	14.643	1	0.934	0	0	0	0
Mammillaria	haageana_CC027	CC027	45	M. haageana	9.852	9.852	0	0	0	0	0	0
Mammillaria	haageana_CC027	CC027	45	M. haageana	16.126	16.126	0	0	0	0	0	0
Mammillaria	haageana_CC027	CC027	45	M. haageana	18.467	18.467	0	0	0	0	0	0
Mammillaria	haageana_CC027	CC027	45	M. haageana	12.545	12.545	0	0	0	0	0	0
Mammillaria	haageana_CC027	CC027	73	M. haageana	43.838	13.767	2	8.919	1	21.152	0	0
Mammillaria	haageana_CC027	CC027	73	M. haageana	25.636	15.376	0	0	1	10.26	0	0
Mammillaria	haageana_CC027	CC027	73	M. haageana	29.577	10.98	1	0.82	4	17.777	0	0
Mammillaria	haageana_CC027	CC027	73	M. haageana	35.53	21.622	1	2.531	2	11.377	0	0
Mammillaria	haageana_CC027	CC027	73	M. haageana	37.875	24.348	4	12.453	1	1.074	0	0
Mammillaria	haageana_CC027	CC027	73	M. haageana	21.274	16.798	1	4.476	0	0	0	0
Mammillaria	haageana_CC027	CC027	73	M. haageana	39.654	19.221	3	15.309	1	5.124	0	0
Mammillaria	haageana_CC027	CC027	73	M. haageana	25.04	14.388	2	6.089	1	4.563	0	0
Mammillaria	haageana_CC027	CC027	73	M. haageana	17.249	12.616	2	4.633	0	0	0	0
Mammillaria	haageana_CC027	CC027	73	M. haageana	35.827	25.737	2	10.09	0	0	0	0
Mammillaria	haageana_CC027	CC027	73	M. haageana	16.16	11.187	0	0	2	4.973	0	0
Mammillaria	haageana_CC027	CC027	73	M. haageana	35.532	21.396	1	1.066	2	13.07	0	0
Mammillaria	haageana_CC027	CC027	73	M. haageana	65.887	15.597	0	0	2	50.29	0	0
Mammillaria	haageana_CC027	CC027	73	M. haageana	28.634	13.422	2	2.112	3	13.1	0	0
Mammillaria	haageana_CC027	CC027	73	M. haageana	34.344	21.533	5	10.031	0	0	1	2.78
Mammillaria	haageana_CC027	CC027	73	M. haageana	47.155	25.245	5	21.91	0	0	0	0
Mammillaria	haageana_CC027	CC027	73	M. haageana	23.756	17.871	0	0	1	5.885	0	0
Mammillaria	haageana_CC027	CC027	73	M. haageana	35.951	18.87	0	0	1	17.081	0	0
Mammillaria	haageana_CC027	CC027	73	M. haageana	34.355	23.227	3	7.596	1	3.532	0	0
Mammillaria	haageana_CC027	CC027	73	M. haageana	25.392	22.26	2	3.132	0	0	0	0
Mammillaria	haageana_CC027	CC027	73	M. haageana	34.696	21.115	2	7.825	1	5.756	0	0
Mammillaria	haageana_CC027	CC027	73	M. haageana	23.073	23.073	0	0	0	0	0	0
Mammillaria	haageana_CC027	CC027	73	M. haageana	35.294	17.265	1	5.606	2	12.423	0	0
Mammillaria	haageana_CC027	CC027	73	M. haageana	30.708	17.125	5	10.578	1	3.005	0	0
Mammillaria	haageana_CC027	CC027	73	M. haageana	29.365	18.782	1	1.22	1	9.363	0	0
Mammillaria	haageana_CC027	CC027	73	M. haageana	34.163	21.859	3	6.114	3	6.19	0	0
Mammillaria	haageana_CC027	CC027	73	M. haageana	19.467	15.997	0	0	1	3.47	0	0
Mammillaria	haageana_CC027	CC027	101	M. haageana	55.387	14.816	6	16.482	1	24.089	0	0
Mammillaria	haageana_CC027	CC027	101	M. haageana	34.705	18.775	0	0	1	15.93	0	0
Mammillaria	haageana_CC027	CC027	101	M. haageana	52.748	11.433	1	0.82	4	40.495	0	0
Mammillaria	haageana_CC027	CC027	101	M. haageana	41.584	22.676	1	3.352	1	15.556	0	0
Mammillaria	haageana_CC027	CC027	101	M. haageana	40.18	24.846	5	13.672	1	1.662	0	0
Mammillaria	haageana_CC027	CC027	101	M. haageana	44.497	27.341	3	17.156	0	0	0	0
Mammillaria	haageana_CC027	CC027	101	M. haageana	53.43	21.476	4	24.753	1	7.201	0	0
Mammillaria	haageana_CC027	CC027	101	M. haageana	41.517	15.512	3	10.49	1	15.515	0	0
Mammillaria	haageana_CC027	CC027	101	M. haageana	24.26	13.227	6	11.033	0	0	0	0
Mammillaria	haageana_CC027	CC027	101	M. haageana	40.413	29.581	2	10.832	0	0	0	0
Mammillaria	haageana_CC027	CC027	101	M. haageana	16.935	11.403	0	0	2	5.532	0	0
Mammillaria	haageana_CC027	CC027	101	M. haageana	40.465	24.854	2	1.802	2	13.809	0	0
Mammillaria	haageana_CC027	CC027	101	M. haageana	128.324	20.11	1	5.007	5	103.207	0	0
Mammillaria	haageana_CC027	CC027	101	M. haageana	48.179	13.694	2	2.675	7	31.81	0	0
Mammillaria	haageana_CC027	CC027	101	M. haageana	46.84	19.965	9	23.978	0	0	1	2.897
Mammillaria	haageana_CC027	CC027	101	M. haageana	70.865	32.959	6	37.906	0	0	0	0
Mammillaria	haageana_CC027	CC027	101	M. haageana	31.807	20.052	1	0.966	1	10.789	0	0
Mammillaria	haageana_CC027	CC027	101	M. haageana	54.944	21.515	0	0	1	33.429	0	0
Mammillaria	haageana_CC027	CC027	101	M. haageana	52.005	26.904	3	8.149	1	16.952	0	0
Mammillaria	haageana_CC027	CC027	101	M. haageana	26.281	22.26	3	4.021	0	0	0	0
Mammillaria	haageana_CC027	CC027	101	M. haageana	54.859	22.631	6	23.749	1	8.479	0	0
Mammillaria	haageana_CC027	CC027	101	M. haageana	36.53	25.39	5	11.14	0	0	0	0
Mammillaria	haageana_CC027	CC027	101	M. haageana	43.397	17.61	2	12.724	2	13.063	0	0
Mammillaria	haageana_CC027	CC027	101	M. haageana	35.669	17.608	5	14.961	1	3.1	0	0
Mammillaria	haageana_CC027	CC027	101	M. haageana	36.022	20.94	1	3.275	1	11.807	0	0
Mammillaria	haageana_CC027	CC027	101	M. haageana	38.489	22.648	2	5.29	3	10.551	0	0
Mammillaria	haageana_CC027	CC027	101	M. haageana	24.364	20.695	0	0	1	3.669	0	0
Mammillaria	haageana_CC027	CC027	129	M. haageana	73.996	15.531	9	27.866	1	30.599	0	0
Mammillaria	haageana_CC027	CC027	129	M. haageana	40.525	19.256	0	0	1	21.269	0	0
Mammillaria	haageana_CC027	CC027	129	M. haageana	65.993	12.177	1	0.884	5	52.932	0	0
Mammillaria	haageana_CC027	CC027	129	M. haageana	60.074	23.232	1	3.352	2	33.49	0	0
Mammillaria	haageana_CC027	CC027	129	M. haageana	56.449	28.082	7	24.788	2	3.579	0	0
Mammillaria	haageana_CC027	CC027	129	M. haageana	71.442	30.474	4	40.968	0	0	0	0
Mammillaria	haageana_CC027	CC027	129	M. haageana	76.637	21.852	8	45.839	1	8.946	0	0
Mammillaria	haageana_CC027	CC027	129	M. haageana	47.026	15.716	3	10.634	2	20.676	0	0
Mammillaria	haageana_CC027	CC027	129	M. haageana	26.869	14.416	7	12.453	0	0	0	0
Mammillaria	haageana_CC027	CC027	129	M. haageana	45.919	30.161	2	11.492	1	4.266	0	0
Mammillaria	haageana_CC027	CC027	129	M. haageana	23.674	11.459	3	4.883	2	7.332	0	0
Mammillaria	haageana_CC027	CC027	129	M. haageana	51.237	24.991	4	10.958	2	15.288	0	0
Mammillaria	haageana_CC027	CC027	129	M. haageana	210.89	22.637	6	30.703	7	157.55	0	0
Mammillaria	haageana_CC027	CC027	129	M. haageana	77.812	14.058	3	8.943	7	54.811	0	0
Mammillaria	haageana_CC027	CC027	129	M. haageana	77.604	18.229	14	56.205	0	0	1	3.17
Mammillaria	haageana_CC027	CC027	129	M. haageana	94.784	34.866	8	59.918	0	0	0	0
Mammillaria	haageana_CC027	CC027	129	M. haageana	35.961	20.575	1	1.085	1	14.301	0	0
Mammillaria	haageana_CC027	CC027	129	M. haageana	90.846	24.018	1	0.988	3	65.84	0	0
Mammillaria	haageana_CC027	CC027	129	M. haageana	75.272	30.682	3	8.968	2	35.622	0	0
Mammillaria	haageana_CC027	CC027	129	M. haageana	28.438	23.898	3	4.54	0	0	0	0
Mammillaria	haageana_CC027	CC027	129	M. haageana	67.301	23.02	9	28.636	1	15.645	0	0
Mammillaria	haageana_CC027	CC027	129	M. haageana	46.361	25.438	6	20.923	0	0	0	0
Mammillaria	haageana_CC027	CC027	129	M. haageana	57.594	22.994	3	15.406	3	19.194	0	0
Mammillaria	haageana_CC027	CC027	129	M. haageana	47.194	19.169	5	14.997	1	13.028	0	0
Mammillaria	haageana_CC027	CC027	129	M. haageana	63.019	24.141	2	10.937	4	27.941	0	0
Mammillaria	haageana_CC027	CC027	129	M. haageana	42.606	22.99	3	6.453	3	13.163	0	0
Mammillaria	haageana_CC027	CC027	129	M. haageana	29.282	21.197	0	0	1	8.085	0	0
Mammillaria	haageana_CC027	CC027	157	M. haageana	104.089	15.631	10	38.24	1	50.218	0	0
Mammillaria	haageana_CC027	CC027	157	M. haageana	45.622	19.261	0	0	1	26.361	0	0
Mammillaria	haageana_CC027	CC027	157	M. haageana	86.621	14.828	1	0.884	5	70.909	0	0
Mammillaria	haageana_CC027	CC027	157	M. haageana	88.386	23.633	2	5.286	2	59.467	0	0
Mammillaria	haageana_CC027	CC027	157	M. haageana	66.131	27.677	9	32.166	2	6.288	0	0
Mammillaria	haageana_CC027	CC027	157	M. haageana	92.259	30.593	6	61.666	0	0	0	0
Mammillaria	haageana_CC027	CC027	157	M. haageana	94.327	22.772	11	60.902	1	10.653	0	0
Mammillaria	haageana_CC027	CC027	157	M. haageana	58.263	15.864	6	19.777	2	22.622	0	0
Mammillaria	haageana_CC027	CC027	157	M. haageana	38.006	15.165	13	22.841	0	0	0	0
Mammillaria	haageana_CC027	CC027	157	M. haageana	45.829	29.66	2	11.697	1	4.472	0	0
Mammillaria	haageana_CC027	CC027	157	M. haageana	25.066	11.463	3	5.05	2	8.553	0	0
Mammillaria	haageana_CC027	CC027	157	M. haageana	54.214	25.154	4	12.051	3	17.009	0	0
Mammillaria	haageana_CC027	CC027	157	M. haageana	298.61	27.942	8	45.641	7	225.027	0	0
Mammillaria	haageana_CC027	CC027	157	M. haageana	111.164	14.504	3	10.613	15	86.047	0	0
Mammillaria	haageana_CC027	CC027	157	M. haageana	111.557	22.566	15	85.812	0	0	1	3.179
Mammillaria	haageana_CC027	CC027	157	M. haageana	123.355	39.94	17	83.415	0	0	0	0
Mammillaria	haageana_CC027	CC027	157	M. haageana	39.056	21.471	1	1.247	1	16.338	0	0
Mammillaria	haageana_CC027	CC027	157	M. haageana	102.19	24.938	1	1.846	3	75.406	0	0
Mammillaria	haageana_CC027	CC027	157	M. haageana	102.75	30.742	3	9.384	2	62.624	0	0
Mammillaria	haageana_CC027	CC027	157	M. haageana	39.899	26.971	5	12.928	0	0	0	0
Mammillaria	haageana_CC027	CC027	157	M. haageana	89.848	23.072	9	36.919	1	29.857	0	0
Mammillaria	haageana_CC027	CC027	157	M. haageana	65.228	28.577	6	36.651	0	0	0	0
Mammillaria	haageana_CC027	CC027	157	M. haageana	58.435	23.71	2	15.406	3	21.021	0	0
Mammillaria	haageana_CC027	CC027	157	M. haageana	54.434	19.503	7	20.411	1	14.52	0	0
Mammillaria	haageana_CC027	CC027	157	M. haageana	97.051	28.613	3	18.762	4	49.676	0	0
Mammillaria	haageana_CC027	CC027	157	M. haageana	50.497	23.27	3	6.699	3	20.528	0	0
Mammillaria	haageana_CC027	CC027	157	M. haageana	31.256	21.36	1	1.348	1	8.548	0	0
Mammillaria	haageana_CC028	CC028	45	M. haageana	12.457	12.457	0	0	0	0	0	0
Mammillaria	haageana_CC028	CC028	45	M. haageana	3.117	3.117	0	0	0	0	0	0
Mammillaria	haageana_CC028	CC028	45	M. haageana	3.37	3.37	0	0	0	0	0	0
Mammillaria	haageana_CC028	CC028	45	M. haageana	0.639	0.639	0	0	0	0	0	0
Mammillaria	haageana_CC028	CC028	45	M. haageana	1.919	1.919	0	0	0	0	0	0
Mammillaria	haageana_CC028	CC028	45	M. haageana	6.958	6.958	0	0	0	0	0	0
Mammillaria	haageana_CC028	CC028	45	M. haageana	10.031	10.031	0	0	0	0	0	0
Mammillaria	haageana_CC028	CC028	45	M. haageana	12.974	12.974	0	0	0	0	0	0
Mammillaria	haageana_CC028	CC028	45	M. haageana	2.986	2.986	0	0	0	0	0	0
Mammillaria	haageana_CC028	CC028	45	M. haageana	1.239	1.239	0	0	0	0	0	0
Mammillaria	haageana_CC028	CC028	45	M. haageana	1.539	1.539	0	0	0	0	0	0
Mammillaria	haageana_CC028	CC028	45	M. haageana	1.114	1.114	0	0	0	0	0	0
Mammillaria	haageana_CC028	CC028	45	M. haageana	1.33	1.33	0	0	0	0	0	0
Mammillaria	haageana_CC028	CC028	45	M. haageana	1.722	1.722	0	0	0	0	0	0
Mammillaria	haageana_CC028	CC028	45	M. haageana	3.492	3.492	0	0	0	0	0	0
Mammillaria	haageana_CC028	CC028	45	M. haageana	1.006	1.006	0	0	0	0	0	0
Mammillaria	haageana_CC028	CC028	45	M. haageana	2.178	2.178	0	0	0	0	0	0
Mammillaria	haageana_CC028	CC028	45	M. haageana	1.742	1.742	0	0	0	0	0	0
Mammillaria	haageana_CC028	CC028	45	M. haageana	11.549	5.78	0	0	1	5.769	0	0
Mammillaria	haageana_CC028	CC028	45	M. haageana	3.031	3.031	0	0	0	0	0	0
Mammillaria	haageana_CC028	CC028	45	M. haageana	14.381	12.334	1	2.047	0	0	0	0
Mammillaria	haageana_CC028	CC028	45	M. haageana	6.101	6.101	0	0	0	0	0	0
Mammillaria	haageana_CC028	CC028	45	M. haageana	1.023	1.023	0	0	0	0	0	0
Mammillaria	haageana_CC028	CC028	45	M. haageana	4.054	4.054	0	0	0	0	0	0
Mammillaria	haageana_CC028	CC028	45	M. haageana	0.384	0.384	0	0	0	0	0	0
Mammillaria	haageana_CC028	CC028	45	M. haageana	1.962	1.962	0	0	0	0	0	0
Mammillaria	haageana_CC028	CC028	45	M. haageana	8.021	8.021	0	0	0	0	0	0
Mammillaria	haageana_CC028	CC028	45	M. haageana	1.749	1.749	0	0	0	0	0	0
Mammillaria	haageana_CC028	CC028	45	M. haageana	0.853	0.853	0	0	0	0	0	0
Mammillaria	haageana_CC028	CC028	45	M. haageana	1.323	1.323	0	0	0	0	0	0
Mammillaria	haageana_CC028	CC028	73	M. haageana	37.899	4.735	4	33.164	0	0	0	0
Mammillaria	haageana_CC028	CC028	73	M. haageana	26.323	5.461	2	15.022	2	5.84	0	0
Mammillaria	haageana_CC028	CC028	73	M. haageana	26.279	8.919	2	6.784	2	10.576	0	0
Mammillaria	haageana_CC028	CC028	73	M. haageana	8.963	5.932	0	0	0	0	2	3.031
Mammillaria	haageana_CC028	CC028	73	M. haageana	17.369	12.675	1	3.157	0	0	1	1.451
Mammillaria	haageana_CC028	CC028	73	M. haageana	30.699	20.313	0	0	1	10.386	0	0
Mammillaria	haageana_CC028	CC028	73	M. haageana	47.538	22.275	6	25.263	0	0	0	0
Mammillaria	haageana_CC028	CC028	73	M. haageana	35.336	23.601	4	11.735	0	0	0	0
Mammillaria	haageana_CC028	CC028	73	M. haageana	16.815	11.524	1	5.291	0	0	0	0
Mammillaria	haageana_CC028	CC028	73	M. haageana	19.464	11.565	3	3.283	1	4.616	0	0
Mammillaria	haageana_CC028	CC028	73	M. haageana	27.282	11.347	3	15.935	0	0	0	0
Mammillaria	haageana_CC028	CC028	73	M. haageana	6.442	6.442	0	0	0	0	0	0
Mammillaria	haageana_CC028	CC028	73	M. haageana	11.435	11.435	0	0	0	0	0	0
Mammillaria	haageana_CC028	CC028	73	M. haageana	10.981	10.981	0	0	0	0	0	0
Mammillaria	haageana_CC028	CC028	73	M. haageana	27.807	14.116	3	9.663	1	4.028	0	0
Mammillaria	haageana_CC028	CC028	73	M. haageana	13.645	10.091	0	0	1	3.554	0	0
Mammillaria	haageana_CC028	CC028	73	M. haageana	11.406	11.406	0	0	0	0	0	0
Mammillaria	haageana_CC028	CC028	73	M. haageana	34.285	12.534	3	13.532	1	8.219	0	0
Mammillaria	haageana_CC028	CC028	73	M. haageana	54.983	16.142	0	0	2	38.841	0	0
Mammillaria	haageana_CC028	CC028	73	M. haageana	32.855	14.232	4	9.689	0	0	3	8.934
Mammillaria	haageana_CC028	CC028	73	M. haageana	48.402	22.911	4	22.872	1	2.619	0	0
Mammillaria	haageana_CC028	CC028	73	M. haageana	26.474	6.836	2.5	8.066	1	9.51	0	0
Mammillaria	haageana_CC028	CC028	73	M. haageana	5.674	5.674	0	0	0	0	0	0
Mammillaria	haageana_CC028	CC028	73	M. haageana	8.875	8.875	0	0	0	0	0	0
Mammillaria	haageana_CC028	CC028	73	M. haageana	9.176	9.176	0	0	0	0	0	0
Mammillaria	haageana_CC028	CC028	73	M. haageana	22.923	16.002	1	2.518	1	4.403	0	0
Mammillaria	haageana_CC028	CC028	73	M. haageana	26.566	14.864	3	11.702	0	0	0	0
Mammillaria	haageana_CC028	CC028	73	M. haageana	50.062	19.625	4	15.705	1	14.732	0	0
Mammillaria	haageana_CC028	CC028	73	M. haageana	14.421	10.582	0	0	1	3.839	0	0
Mammillaria	haageana_CC028	CC028	73	M. haageana	21.141	9.944	1	1.451	2	9.746	0	0
Mammillaria	haageana_CC028	CC028	101	M. haageana	50.158	33.302	5	16.856	0	0	0	0
Mammillaria	haageana_CC028	CC028	101	M. haageana	51.333	16.469	6	23.298	2	11.566	0	0
Mammillaria	haageana_CC028	CC028	101	M. haageana	39.007	12.888	4	14.043	2	12.076	0	0
Mammillaria	haageana_CC028	CC028	101	M. haageana	9.771	6.231	0	0	0	0	2	3.54
Mammillaria	haageana_CC028	CC028	101	M. haageana	23.48	12.761	1	3.372	1	5.896	1	1.537
Mammillaria	haageana_CC028	CC028	101	M. haageana	39.825	19.14	1	4.105	1	16.58	0	0
Mammillaria	haageana_CC028	CC028	101	M. haageana	59.506	23.831	6	35.675	0	0	0	0
Mammillaria	haageana_CC028	CC028	101	M. haageana	42.995	29.611	5	13.384	0	0	0	0
Mammillaria	haageana_CC028	CC028	101	M. haageana	25.948	14.638	3	11.31	0	0	0	0
Mammillaria	haageana_CC028	CC028	101	M. haageana	22.724	11.691	3	6.314	1	4.719	0	0
Mammillaria	haageana_CC028	CC028	101	M. haageana	38.303	11.012	7	27.291	0	0	0	0
Mammillaria	haageana_CC028	CC028	101	M. haageana	11.114	7.918	0	0	1	3.196	0	0
Mammillaria	haageana_CC028	CC028	101	M. haageana	16.968	12.672	1	1.811	0	0	1	0
Mammillaria	haageana_CC028	CC028	101	M. haageana	11.049	11.049	0	0	0	0	0	0
Mammillaria	haageana_CC028	CC028	101	M. haageana	34.327	14.082	3	16.055	1	4.19	0	0
Mammillaria	haageana_CC028	CC028	101	M. haageana	20.779	10.589	0	0	2	10.19	0	0
Mammillaria	haageana_CC028	CC028	101	M. haageana	23.887	15.602	3	8.285	0	0	0	0
Mammillaria	haageana_CC028	CC028	101	M. haageana	44.576	12.134	6	24.101	1	8.341	0	0
Mammillaria	haageana_CC028	CC028	101	M. haageana	78.985	26.347	0	0	4	52.638	0	0
Mammillaria	haageana_CC028	CC028	101	M. haageana	36.075	12.342	5	11.801	0	0	4	11.9
Mammillaria	haageana_CC028	CC028	101	M. haageana	67.616	27.901	9	35.844	1	3.871	0	0
Mammillaria	haageana_CC028	CC028	101	M. haageana	31.537	13.055	2	8.959	1	9.523	0	0
Mammillaria	haageana_CC028	CC028	101	M. haageana	20.474	17.822	1	2.652	0	0	0	0
Mammillaria	haageana_CC028	CC028	101	M. haageana	8.881	8.881	0	0	0	0	0	0
Mammillaria	haageana_CC028	CC028	101	M. haageana	23.149	17.975	2	5.174	0	0	0	0
Mammillaria	haageana_CC028	CC028	101	M. haageana	31.104	15.039	3	11.491	1	4.574	0	0
Mammillaria	haageana_CC028	CC028	101	M. haageana	45.415	23.741	4	21.674	0	0	0	0
Mammillaria	haageana_CC028	CC028	101	M. haageana	89.664	29.115	4	25.851	3	34.698	0	0
Mammillaria	haageana_CC028	CC028	101	M. haageana	27.451	14.096	1	1.423	1	11.932	0	0
Mammillaria	haageana_CC028	CC028	101	M. haageana	31.559	11.62	1	2.307	2	17.632	0	0
Mammillaria	haageana_CC028	CC028	129	M. haageana	59.73	38.08	5	21.65	0	0	0	0
Mammillaria	haageana_CC028	CC028	129	M. haageana	61.401	16.7	10	29.702	2	14.999	0	0
Mammillaria	haageana_CC028	CC028	129	M. haageana	41.713	12.779	4	16.361	2	12.573	0	0
Mammillaria	haageana_CC028	CC028	129	M. haageana	17.092	6.318	0	0	2	3.811	2	6.87
Mammillaria	haageana_CC028	CC028	129	M. haageana	17.905	11.398	3	4.861	0	0	1	1.646
Mammillaria	haageana_CC028	CC028	129	M. haageana	41.229	19.295	1	4.055	1	17.879	0	0
Mammillaria	haageana_CC028	CC028	129	M. haageana	61.466	24.235	8	37.231	0	0	0	0
Mammillaria	haageana_CC028	CC028	129	M. haageana	44.12	30.185	6	13.935	0	0	0	0
Mammillaria	haageana_CC028	CC028	129	M. haageana	26.711	14.425	4	12.286	0	0	0	0
Mammillaria	haageana_CC028	CC028	129	M. haageana	48.373	15.276	3	9.581	3	23.516	0	0
Mammillaria	haageana_CC028	CC028	129	M. haageana	43.67	11.461	9	32.209	0	0	0	0
Mammillaria	haageana_CC028	CC028	129	M. haageana	12.938	8.429	0	0	1	4.509	0	0
Mammillaria	haageana_CC028	CC028	129	M. haageana	21.484	12.734	2	5.101	1	3.649	0	0
Mammillaria	haageana_CC028	CC028	129	M. haageana	14.794	13.81	1	0.984	0	0	0	0
Mammillaria	haageana_CC028	CC028	129	M. haageana	34.858	13.67	3	16.553	1	4.635	0	0
Mammillaria	haageana_CC028	CC028	129	M. haageana	33.782	10.779	0	0	3	23.003	0	0
Mammillaria	haageana_CC028	CC028	129	M. haageana	35.068	15.73	4	19.338	0	0	0	0
Mammillaria	haageana_CC028	CC028	129	M. haageana	47.419	13.392	6	25.674	1	8.353	0	0
Mammillaria	haageana_CC028	CC028	129	M. haageana	103.416	30.597	0	0	4	72.819	0	0
Mammillaria	haageana_CC028	CC028	129	M. haageana	37.54	14.494	5	11.146	0	0	4	11.932
Mammillaria	haageana_CC028	CC028	129	M. haageana	71.622	27.679	10	40.739	1	3.204	0	0
Mammillaria	haageana_CC028	CC028	129	M. haageana	61.205	11.752	11	37.722	1	11.731	0	0
Mammillaria	haageana_CC028	CC028	129	M. haageana	52.775	18.457	10	34.318	0	0	0	0
Mammillaria	haageana_CC028	CC028	129	M. haageana	9.042	9.042	0	0	0	0	0	0
Mammillaria	haageana_CC028	CC028	129	M. haageana	39.107	18.087	4	21.02	0	0	0	0
Mammillaria	haageana_CC028	CC028	129	M. haageana	37.877	15.091	5	17.967	1	4.819	0	0
Mammillaria	haageana_CC028	CC028	129	M. haageana	98.893	28.663	12	70.23	0	0	0	0
Mammillaria	haageana_CC028	CC028	129	M. haageana	101.42	29.333	5	34.172	3	37.915	0	0
Mammillaria	haageana_CC028	CC028	129	M. haageana	49.45	14.264	1	1.967	1	33.219	0	0
Mammillaria	haageana_CC028	CC028	129	M. haageana	39.382	11.727	1	2.603	2	25.052	0	0
Mammillaria	haageana_CC028	CC028	157	M. haageana	64.236	40.286	5	23.95	0	0	0	0
Mammillaria	haageana_CC028	CC028	157	M. haageana	64.845	13.473	14	35.246	2	16.126	0	0
Mammillaria	haageana_CC028	CC028	157	M. haageana	43.974	12.988	4	16.925	2	14.061	0	0
Mammillaria	haageana_CC028	CC028	157	M. haageana	28.095	8.329	2	0.856	5	12.04	2	6.963
Mammillaria	haageana_CC028	CC028	157	M. haageana	19.254	11.73	4	5.791	0	0	1	1.733
Mammillaria	haageana_CC028	CC028	157	M. haageana	49.033	19.4	1	4.26	2	25.373	0	0
Mammillaria	haageana_CC028	CC028	157	M. haageana	63.598	24.654	9	38.944	0	0	0	0
Mammillaria	haageana_CC028	CC028	157	M. haageana	49.349	30.961	6	14.152	3	4.236	0	0
Mammillaria	haageana_CC028	CC028	157	M. haageana	31.376	16.531	4	14.845	0	0	0	0
Mammillaria	haageana_CC028	CC028	157	M. haageana	54.788	15.352	4	12.02	3	27.416	0	0
Mammillaria	haageana_CC028	CC028	157	M. haageana	53.362	8.603	11	44.759	0	0	0	0
Mammillaria	haageana_CC028	CC028	157	M. haageana	16.51	8.486	0	0	2	8.024	0	0
Mammillaria	haageana_CC028	CC028	157	M. haageana	21.76	12.994	2	5.045	1	3.721	0	0
Mammillaria	haageana_CC028	CC028	157	M. haageana	14.868	13.784	1	1.084	0	0	0	0
Mammillaria	haageana_CC028	CC028	157	M. haageana	39.532	14.325	3	16.722	1	8.485	0	0
Mammillaria	haageana_CC028	CC028	157	M. haageana	38.106	10.905	0	0	4	27.201	0	0
Mammillaria	haageana_CC028	CC028	157	M. haageana	36.454	15.272	4	21.182	0	0	0	0
Mammillaria	haageana_CC028	CC028	157	M. haageana	48.452	16.509	8	23.477	1	8.466	0	0
Mammillaria	haageana_CC028	CC028	157	M. haageana	126.899	39.457	1	4.125	4	83.317	0	0
Mammillaria	haageana_CC028	CC028	157	M. haageana	49.065	15.298	7	24.174	0	0	4	11.934
Mammillaria	haageana_CC028	CC028	157	M. haageana	58.698	11.117	11	43.974	1	3.607	0	0
Mammillaria	haageana_CC028	CC028	157	M. haageana	64.605	11.271	12	41.207	1	12.127	0	0
Mammillaria	haageana_CC028	CC028	157	M. haageana	77.101	27.658	14	49.443	0	0	0	0
Mammillaria	haageana_CC028	CC028	157	M. haageana	9.59	9.59	0	0	0	0	0	0
Mammillaria	haageana_CC028	CC028	157	M. haageana	67.608	24.573	8	43.035	0	0	0	0
Mammillaria	haageana_CC028	CC028	157	M. haageana	40.426	15.001	4	20.163	1	5.262	0	0
Mammillaria	haageana_CC028	CC028	157	M. haageana	153.649	34.087	18	119.562	0	0	0	0
Mammillaria	haageana_CC028	CC028	157	M. haageana	114.196	28.983	6	41.149	3	44.064	0	0
Mammillaria	haageana_CC028	CC028	157	M. haageana	70.476	14.279	4	8.054	1	48.143	0	0
Mammillaria	haageana_CC028	CC028	157	M. haageana	48.523	12.054	1	2.651	5	33.818	0	0
Mammillaria	haageana_CC031	CC031	45	M. haageana	21.674	18.214	2	3.46	0	0	0	0
Mammillaria	haageana_CC031	CC031	45	M. haageana	12.602	12.602	0	0	0	0	0	0
Mammillaria	haageana_CC031	CC031	45	M. haageana	29.356	23.928	4	5.428	0	0	0	0
Mammillaria	haageana_CC031	CC031	45	M. haageana	19.105	19.105	0	0	0	0	0	0
Mammillaria	haageana_CC031	CC031	45	M. haageana	29.504	16.696	3	12.808	0	0	0	0
Mammillaria	haageana_CC031	CC031	45	M. haageana	32.283	18.593	0	0	1	13.69	0	0
Mammillaria	haageana_CC031	CC031	45	M. haageana	13.092	8.735	1	1.528	0	0	2	2.829
Mammillaria	haageana_CC031	CC031	45	M. haageana	12.862	12.862	0	0	0	0	0	0
Mammillaria	haageana_CC031	CC031	45	M. haageana	6.11	6.11	0	0	0	0	0	0
Mammillaria	haageana_CC031	CC031	45	M. haageana	10.837	10.837	0	0	0	0	0	0
Mammillaria	haageana_CC031	CC031	45	M. haageana	18.239	13.055	1	0.976	1	4.208	0	0
Mammillaria	haageana_CC031	CC031	45	M. haageana	18.255	16.365	0	0	1	1.89	0	0
Mammillaria	haageana_CC031	CC031	45	M. haageana	22.61	21.734	1	0.876	0	0	0	0
Mammillaria	haageana_CC031	CC031	45	M. haageana	23.053	22.094	1	0.959	0	0	0	0
Mammillaria	haageana_CC031	CC031	45	M. haageana	4.911	3.907	1	1.004	0	0	0	0
Mammillaria	haageana_CC031	CC031	45	M. haageana	10.808	10.808	0	0	0	0	0	0
Mammillaria	haageana_CC031	CC031	45	M. haageana	19.108	15.374	0	0	1	3.734	0	0
Mammillaria	haageana_CC031	CC031	45	M. haageana	17.065	13.41	0	0	1	3.655	0	0
Mammillaria	haageana_CC031	CC031	45	M. haageana	14.162	5.462	0	0	1	8.7	0	0
Mammillaria	haageana_CC031	CC031	45	M. haageana	17.572	17.572	0	0	0	0	0	0
Mammillaria	haageana_CC031	CC031	45	M. haageana	16.519	16.519	0	0	0	0	0	0
Mammillaria	haageana_CC031	CC031	45	M. haageana	9.252	9.252	0	0	0	0	0	0
Mammillaria	haageana_CC031	CC031	45	M. haageana	24.881	22.149	1	2.732	0	0	0	0
Mammillaria	haageana_CC031	CC031	45	M. haageana	25.187	19.672	1	5.515	0	0	0	0
Mammillaria	haageana_CC031	CC031	45	M. haageana	17.14	17.14	0	0	0	0	0	0
Mammillaria	haageana_CC031	CC031	45	M. haageana	20.542	11.947	1	8.595	0	0	0	0
Mammillaria	haageana_CC031	CC031	45	M. haageana	6.809	6.809	0	0	0	0	0	0
Mammillaria	haageana_CC031	CC031	45	M. haageana	7.645	7.645	0	0	0	0	0	0
Mammillaria	haageana_CC031	CC031	45	M. haageana	14.749	14.749	0	0	0	0	0	0
Mammillaria	haageana_CC031	CC031	73	M. haageana	57.99	32.101	7	25.889	0	0	0	0
Mammillaria	haageana_CC031	CC031	73	M. haageana	36.198	26.01	1	8.998	1	1.19	0	0
Mammillaria	haageana_CC031	CC031	73	M. haageana	56.758	24.604	4	11.491	2	20.663	0	0
Mammillaria	haageana_CC031	CC031	73	M. haageana	42.884	30	2	11.494	1	1.39	0	0
Mammillaria	haageana_CC031	CC031	73	M. haageana	55.674	21.324	5	34.35	0	0	0	0
Mammillaria	haageana_CC031	CC031	73	M. haageana	56.738	23.196	2	8.709	1	24.833	0	0
Mammillaria	haageana_CC031	CC031	73	M. haageana	41.509	10.79	5	25.956	0	0	2	4.763
Mammillaria	haageana_CC031	CC031	73	M. haageana	27.937	26.913	1	1.024	0	0	0	0
Mammillaria	haageana_CC031	CC031	73	M. haageana	8.962	8.962	0	0	0	0	0	0
Mammillaria	haageana_CC031	CC031	73	M. haageana	37.546	26.085	1	7.068	2	4.393	0	0
Mammillaria	haageana_CC031	CC031	73	M. haageana	34.67	22.741	1	5.48	1	6.449	0	0
Mammillaria	haageana_CC031	CC031	73	M. haageana	38.818	16.395	1	5.954	2	16.469	0	0
Mammillaria	haageana_CC031	CC031	73	M. haageana	44.039	27.115	4	16.924	0	0	0	0
Mammillaria	haageana_CC031	CC031	73	M. haageana	60.557	25.794	6	34.763	0	0	0	0
Mammillaria	haageana_CC031	CC031	73	M. haageana	21.993	13.918	1	8.075	0	0	0	0
Mammillaria	haageana_CC031	CC031	73	M. haageana	14.927	14.927	0	0	0	0	0	0
Mammillaria	haageana_CC031	CC031	73	M. haageana	26.408	17.75	2	2.359	1	6.299	0	0
Mammillaria	haageana_CC031	CC031	73	M. haageana	32.29	14.462	0	0	1	17.828	0	0
Mammillaria	haageana_CC031	CC031	73	M. haageana	17.516	7.336	0	0	1	10.18	0	0
Mammillaria	haageana_CC031	CC031	73	M. haageana	40	24.938	3	15.062	0	0	0	0
Mammillaria	haageana_CC031	CC031	73	M. haageana	33.809	22.12	3	4.91	0	0	2	6.779
Mammillaria	haageana_CC031	CC031	73	M. haageana	41.348	12.375	8	28.973	0	0	0	0
Mammillaria	haageana_CC031	CC031	73	M. haageana	53.998	31.11	4	22.888	0	0	0	0
Mammillaria	haageana_CC031	CC031	73	M. haageana	72.362	32.381	4	20.198	2	19.783	0	0
Mammillaria	haageana_CC031	CC031	73	M. haageana	31.678	25.527	2	6.151	0	0	0	0
Mammillaria	haageana_CC031	CC031	73	M. haageana	18.947	18.947	0	0	0	0	0	0
Mammillaria	haageana_CC031	CC031	73	M. haageana	22.112	11.98	1	1.781	1	8.351	0	0
Mammillaria	haageana_CC031	CC031	73	M. haageana	12.24	11.684	1	0.556	0	0	0	0
Mammillaria	haageana_CC031	CC031	73	M. haageana	30.266	21.83	2	8.436	0	0	0	0
Mammillaria	haageana_CC031	CC031	101	M. haageana	106.43	31.124	14	75.306	0	0	0	0
Mammillaria	haageana_CC031	CC031	101	M. haageana	46.039	29.867	1	14.54	1	1.632	0	0
Mammillaria	haageana_CC031	CC031	101	M. haageana	66.902	23.903	6	20.158	2	22.841	0	0
Mammillaria	haageana_CC031	CC031	101	M. haageana	57.996	29.921	6	26.621	1	1.454	0	0
Mammillaria	haageana_CC031	CC031	101	M. haageana	75.098	22.479	10	52.619	0	0	0	0
Mammillaria	haageana_CC031	CC031	101	M. haageana	55.961	13.32	3	16.809	1	25.832	0	0
Mammillaria	haageana_CC031	CC031	101	M. haageana	66.021	10.951	12	49.619	0	0	2	5.451
Mammillaria	haageana_CC031	CC031	101	M. haageana	46.29	35.516	6	10.774	0	0	0	0
Mammillaria	haageana_CC031	CC031	101	M. haageana	9.034	9.034	0	0	0	0	0	0
Mammillaria	haageana_CC031	CC031	101	M. haageana	61.396	34.968	4	20.054	2	6.374	0	0
Mammillaria	haageana_CC031	CC031	101	M. haageana	53.752	22.724	3	23.461	1	7.567	0	0
Mammillaria	haageana_CC031	CC031	101	M. haageana	50.232	19.43	2	12.309	2	18.493	0	0
Mammillaria	haageana_CC031	CC031	101	M. haageana	56.358	27.086	7	29.272	0	0	0	0
Mammillaria	haageana_CC031	CC031	101	M. haageana	72.462	27.99	6	44.472	0	0	0	0
Mammillaria	haageana_CC031	CC031	101	M. haageana	32.206	14.007	3	18.199	0	0	0	0
Mammillaria	haageana_CC031	CC031	101	M. haageana	20.027	16.949	1	3.078	0	0	0	0
Mammillaria	haageana_CC031	CC031	101	M. haageana	38.231	25.123	4	6.443	1	6.665	0	0
Mammillaria	haageana_CC031	CC031	101	M. haageana	36.784	17.336	0	0	1	19.448	0	0
Mammillaria	haageana_CC031	CC031	101	M. haageana	19.224	7.666	0	0	2	11.558	0	0
Mammillaria	haageana_CC031	CC031	101	M. haageana	74.645	25.804	8	48.841	0	0	0	0
Mammillaria	haageana_CC031	CC031	101	M. haageana	53.322	27.967	5	17.242	0	0	2	8.113
Mammillaria	haageana_CC031	CC031	101	M. haageana	56.319	13.044	15	43.275	0	0	0	0
Mammillaria	haageana_CC031	CC031	101	M. haageana	83.446	32.051	10	51.395	0	0	0	0
Mammillaria	haageana_CC031	CC031	101	M. haageana	71.227	30.983	4	30.296	1	9.948	0	0
Mammillaria	haageana_CC031	CC031	101	M. haageana	44.446	27.51	2	16.936	0	0	0	0
Mammillaria	haageana_CC031	CC031	101	M. haageana	28.289	20.506	0	0	1	7.783	0	0
Mammillaria	haageana_CC031	CC031	101	M. haageana	30.219	12.061	1	1.833	3	16.325	0	0
Mammillaria	haageana_CC031	CC031	101	M. haageana	12.754	11.548	2	1.206	0	0	0	0
Mammillaria	haageana_CC031	CC031	101	M. haageana	36.186	23.267	4	12.919	0	0	0	0
Mammillaria	haageana_CC031	CC031	129	M. haageana	127.696	31.564	19	96.132	0	0	0	0
Mammillaria	haageana_CC031	CC031	129	M. haageana	60.407	30.101	3	27.006	1	3.3	0	0
Mammillaria	haageana_CC031	CC031	129	M. haageana	82.651	24.044	7	24.223	2	34.384	0	0
Mammillaria	haageana_CC031	CC031	129	M. haageana	63.942	30.115	10	33.827	0	0	0	0
Mammillaria	haageana_CC031	CC031	129	M. haageana	76.027	21.907	11	54.12	0	0	0	0
Mammillaria	haageana_CC031	CC031	129	M. haageana	74.259	28.045	5	20.249	1	25.965	0	0
Mammillaria	haageana_CC031	CC031	129	M. haageana	102.111	10.379	15	86.587	0	0	2	5.145
Mammillaria	haageana_CC031	CC031	129	M. haageana	63.488	35.928	8	27.56	0	0	0	0
Mammillaria	haageana_CC031	CC031	129	M. haageana	9.147	9.147	0	0	0	0	0	0
Mammillaria	haageana_CC031	CC031	129	M. haageana	81.612	21.25	9.5	49.708	2	6.667	0	0
Mammillaria	haageana_CC031	CC031	129	M. haageana	62.349	22.69	4	31.961	1	7.698	0	0
Mammillaria	haageana_CC031	CC031	129	M. haageana	56.897	20.599	2	14.329	2	21.969	0	0
Mammillaria	haageana_CC031	CC031	129	M. haageana	58.122	27.559	7	30.563	0	0	0	0
Mammillaria	haageana_CC031	CC031	129	M. haageana	75.266	27.764	9	47.502	0	0	0	0
Mammillaria	haageana_CC031	CC031	129	M. haageana	38.666	13.902	5	24.764	0	0	0	0
Mammillaria	haageana_CC031	CC031	129	M. haageana	20.783	17.003	1	3.78	0	0	0	0
Mammillaria	haageana_CC031	CC031	129	M. haageana	44.079	29.721	4	7.238	1	7.12	0	0
Mammillaria	haageana_CC031	CC031	129	M. haageana	45.649	22.023	0	0	1	23.626	0	0
Mammillaria	haageana_CC031	CC031	129	M. haageana	23.784	7.801	0	0	2	15.983	0	0
Mammillaria	haageana_CC031	CC031	129	M. haageana	103.052	21.754	16	81.298	0	0	0	0
Mammillaria	haageana_CC031	CC031	129	M. haageana	68.772	30.226	5	10.422	0	0	2	28.124
Mammillaria	haageana_CC031	CC031	129	M. haageana	77.017	13.489	17	63.528	0	0	0	0
Mammillaria	haageana_CC031	CC031	129	M. haageana	104.283	32.364	12	71.919	0	0	0	0
Mammillaria	haageana_CC031	CC031	129	M. haageana	90.632	31.269	12	49.307	1	10.056	0	0
Mammillaria	haageana_CC031	CC031	129	M. haageana	56.468	27.738	3	18.828	1	9.902	0	0
Mammillaria	haageana_CC031	CC031	129	M. haageana	36.729	20.509	0	0	2	16.22	0	0
Mammillaria	haageana_CC031	CC031	129	M. haageana	43.894	12.173	1	1.934	3	29.787	0	0
Mammillaria	haageana_CC031	CC031	129	M. haageana	13.123	11.659	2	1.464	0	0	0	0
Mammillaria	haageana_CC031	CC031	129	M. haageana	30.748	23.586	3	7.162	0	0	0	0
Mammillaria	haageana_CC031	CC031	157	M. haageana	148.309	30.552	23	117.757	0	0	0	0
Mammillaria	haageana_CC031	CC031	157	M. haageana	68.163	30.25	5	33.52	1	4.393	0	0
Mammillaria	haageana_CC031	CC031	157	M. haageana	82.944	23.728	7	23.639	2	35.577	0	0
Mammillaria	haageana_CC031	CC031	157	M. haageana	76.544	30.93	13	43.942	1	1.672	0	0
Mammillaria	haageana_CC031	CC031	157	M. haageana	80.84	21.924	12	58.916	0	0	0	0
Mammillaria	haageana_CC031	CC031	157	M. haageana	77.294	28.552	7	22.565	1	26.177	0	0
Mammillaria	haageana_CC031	CC031	157	M. haageana	116.234	11.103	19	86.7	2	13.736	2	5.145
Mammillaria	haageana_CC031	CC031	157	M. haageana	68.412	33.68	9	34.732	0	0	0	0
Mammillaria	haageana_CC031	CC031	157	M. haageana	10.153	9.077	1	1.076	0	0	0	0
Mammillaria	haageana_CC031	CC031	157	M. haageana	92.847	40.276	14	42.812	2	9.759	0	0
Mammillaria	haageana_CC031	CC031	157	M. haageana	106.534	22.804	4	75.369	1	8.361	0	0
Mammillaria	haageana_CC031	CC031	157	M. haageana	61.815	21.051	2	14.406	2	26.358	0	0
Mammillaria	haageana_CC031	CC031	157	M. haageana	58.959	27.679	7	31.28	0	0	0	0
Mammillaria	haageana_CC031	CC031	157	M. haageana	78.903	27.796	9	51.107	0	0	0	0
Mammillaria	haageana_CC031	CC031	157	M. haageana	39.304	13.923	5	25.381	0	0	0	0
Mammillaria	haageana_CC031	CC031	157	M. haageana	24.736	17.055	1	3.831	1	3.85	0	0
Mammillaria	haageana_CC031	CC031	157	M. haageana	54.813	30.232	5	13.509	2	11.072	0	0
Mammillaria	haageana_CC031	CC031	157	M. haageana	55.275	22.718	3	4.021	1	28.536	0	0
Mammillaria	haageana_CC031	CC031	157	M. haageana	38.529	9.211	0	0	3	29.318	0	0
Mammillaria	haageana_CC031	CC031	157	M. haageana	128.552	19.85	18	108.702	0	0	0	0
Mammillaria	haageana_CC031	CC031	157	M. haageana	73.17	30.484	5	12.75	0	0	2	29.936
Mammillaria	haageana_CC031	CC031	157	M. haageana	95.31	13.55	34	81.76	0	0	0	0
Mammillaria	haageana_CC031	CC031	157	M. haageana	125.324	32.431	13	92.893	0	0	0	0
Mammillaria	haageana_CC031	CC031	157	M. haageana	100.958	32.324	13	58.521	1	10.113	0	0
Mammillaria	haageana_CC031	CC031	157	M. haageana	69.08	28.631	4	20.566	1	19.883	0	0
Mammillaria	haageana_CC031	CC031	157	M. haageana	40.24	21.124	0	0	2	19.116	0	0
Mammillaria	haageana_CC031	CC031	157	M. haageana	58.21	12.297	1	2.39	3	43.523	0	0
Mammillaria	haageana_CC031	CC031	157	M. haageana	14.12	12.188	2	1.932	0	0	0	0
Mammillaria	haageana_CC031	CC031	157	M. haageana	32.31	24.032	3	8.278	0	0	0	0
Mammillaria	haageana_CC032	CC032	45	M. haageana	16.295	16.295	0	0	0	0	0	0
Mammillaria	haageana_CC032	CC032	45	M. haageana	16.852	16.852	0	0	0	0	0	0
Mammillaria	haageana_CC032	CC032	45	M. haageana	19.03	19.03	0	0	0	0	0	0
Mammillaria	haageana_CC032	CC032	45	M. haageana	31.057	19.624	0	0	1	11.433	0	0
Mammillaria	haageana_CC032	CC032	45	M. haageana	15.105	15.105	0	0	0	0	0	0
Mammillaria	haageana_CC032	CC032	45	M. haageana	11.691	11.691	0	0	0	0	0	0
Mammillaria	haageana_CC032	CC032	45	M. haageana	17.873	16.807	1	1.066	0	0	0	0
Mammillaria	haageana_CC032	CC032	45	M. haageana	2.261	2.261	0	0	0	0	0	0
Mammillaria	haageana_CC032	CC032	45	M. haageana	17.197	17.197	0	0	0	0	0	0
Mammillaria	haageana_CC032	CC032	45	M. haageana	24.871	20.35	0	0	1	4.521	0	0
Mammillaria	haageana_CC032	CC032	45	M. haageana	15.703	15.703	0	0	0	0	0	0
Mammillaria	haageana_CC032	CC032	45	M. haageana	20.545	18.082	2	2.463	0	0	0	0
Mammillaria	haageana_CC032	CC032	45	M. haageana	15.494	15.494	0	0	0	0	0	0
Mammillaria	haageana_CC032	CC032	45	M. haageana	26.971	11.544	0	0	1	15.427	0	0
Mammillaria	haageana_CC032	CC032	45	M. haageana	27.333	23.556	2	3.777	0	0	0	0
Mammillaria	haageana_CC032	CC032	45	M. haageana	23.767	18.671	3	5.096	0	0	0	0
Mammillaria	haageana_CC032	CC032	45	M. haageana	15.701	15.701	0	0	0	0	0	0
Mammillaria	haageana_CC032	CC032	45	M. haageana	13.881	13.881	0	0	0	0	0	0
Mammillaria	haageana_CC032	CC032	45	M. haageana	13.367	9.422	1	3.945	0	0	0	0
Mammillaria	haageana_CC032	CC032	45	M. haageana	9.082	7.427	1	1.655	0	0	0	0
Mammillaria	haageana_CC032	CC032	45	M. haageana	4.397	4.397	0	0	0	0	0	0
Mammillaria	haageana_CC032	CC032	45	M. haageana	34.167	24.729	2	9.438	0	0	0	0
Mammillaria	haageana_CC032	CC032	45	M. haageana	7.045	5.208	1	1.837	0	0	0	0
Mammillaria	haageana_CC032	CC032	45	M. haageana	20.07	19.087	1	0.983	0	0	0	0
Mammillaria	haageana_CC032	CC032	45	M. haageana	30.451	19.605	1	10.846	0	0	0	0
Mammillaria	haageana_CC032	CC032	45	M. haageana	26.68	11.441	3	7.257	1	7.982	0	0
Mammillaria	haageana_CC032	CC032	45	M. haageana	11.701	10.59	1	1.111	0	0	0	0
Mammillaria	haageana_CC032	CC032	45	M. haageana	11.275	11.275	0	0	0	0	0	0
Mammillaria	haageana_CC032	CC032	45	M. haageana	29.301	18.364	4	9.142	1	1.795	0	0
Mammillaria	haageana_CC032	CC032	45	M. haageana	13.581	13.581	0	0	0	0	0	0
Mammillaria	haageana_CC032	CC032	73	M. haageana	56.217	16.827	6	32.241	1	6.251	1	0.898
Mammillaria	haageana_CC032	CC032	73	M. haageana	44.096	23.542	1	5.353	3	15.201	0	0
Mammillaria	haageana_CC032	CC032	73	M. haageana	39.546	25.179	5	14.367	0	0	0	0
Mammillaria	haageana_CC032	CC032	73	M. haageana	52.419	29.175	1	1.113	1	22.131	0	0
Mammillaria	haageana_CC032	CC032	73	M. haageana	38.785	25.044	2	13.741	0	0	0	0
Mammillaria	haageana_CC032	CC032	73	M. haageana	23.628	16.009	0	0	1	7.619	0	0
Mammillaria	haageana_CC032	CC032	73	M. haageana	63.874	21.539	4	20.929	2	21.406	0	0
Mammillaria	haageana_CC032	CC032	73	M. haageana	4.408	2.269	0	0	2	2.139	0	0
Mammillaria	haageana_CC032	CC032	73	M. haageana	73.416	25.047	9	29.021	4	19.348	0	0
Mammillaria	haageana_CC032	CC032	73	M. haageana	42.341	26.028	0	0	1	16.313	0	0
Mammillaria	haageana_CC032	CC032	73	M. haageana	35.304	23.722	1	2.991	1	8.591	0	0
Mammillaria	haageana_CC032	CC032	73	M. haageana	48.603	21.337	3	9.068	1	18.198	0	0
Mammillaria	haageana_CC032	CC032	73	M. haageana	22.973	19.725	1	3.248	0	0	0	0
Mammillaria	haageana_CC032	CC032	73	M. haageana	40.893	11.717	7	13.343	1	15.833	0	0
Mammillaria	haageana_CC032	CC032	73	M. haageana	74.791	28.59	6	44.621	1	1.58	0	0
Mammillaria	haageana_CC032	CC032	73	M. haageana	84.443	29.491	12	54.952	0	0	0	0
Mammillaria	haageana_CC032	CC032	73	M. haageana	24.144	24.144	0	0	0	0	0	0
Mammillaria	haageana_CC032	CC032	73	M. haageana	31.198	14.6	6	16.598	0	0	0	0
Mammillaria	haageana_CC032	CC032	73	M. haageana	21.339	15.844	2	5.495	0	0	0	0
Mammillaria	haageana_CC032	CC032	73	M. haageana	48.982	22.484	6	17.223	1	9.275	0	0
Mammillaria	haageana_CC032	CC032	73	M. haageana	5.081	5.081	0	0	0	0	0	0
Mammillaria	haageana_CC032	CC032	73	M. haageana	65.845	24.469	3	24.937	1	16.439	0	0
Mammillaria	haageana_CC032	CC032	73	M. haageana	12.294	5.25	2	7.044	0	0	0	0
Mammillaria	haageana_CC032	CC032	73	M. haageana	52.323	23.542	7	19.561	3	9.22	0	0
Mammillaria	haageana_CC032	CC032	73	M. haageana	39.536	20.065	4	19.471	0	0	0	0
Mammillaria	haageana_CC032	CC032	73	M. haageana	50.588	12.553	4	14.556	1	23.479	0	0
Mammillaria	haageana_CC032	CC032	73	M. haageana	17.758	15.836	1	1.922	0	0	0	0
Mammillaria	haageana_CC032	CC032	73	M. haageana	23.835	22.512	1	1.323	0	0	0	0
Mammillaria	haageana_CC032	CC032	73	M. haageana	60.358	20.013	5	22.966	1	17.379	0	0
Mammillaria	haageana_CC032	CC032	73	M. haageana	22.838	22.838	0	0	0	0	0	0
Mammillaria	haageana_CC032	CC032	101	M. haageana	68.46	18.391	8	39.893	3	8.807	1	1.369
Mammillaria	haageana_CC032	CC032	101	M. haageana	90.552	31.619	2	16.302	4	42.631	0	0
Mammillaria	haageana_CC032	CC032	101	M. haageana	52.683	24.9	7	27.783	0	0	0	0
Mammillaria	haageana_CC032	CC032	101	M. haageana	66.344	38.511	1	3.206	1	24.627	0	0
Mammillaria	haageana_CC032	CC032	101	M. haageana	48.363	29.849	2	18.514	0	0	0	0
Mammillaria	haageana_CC032	CC032	101	M. haageana	31.632	16.073	0	0	2	15.559	0	0
Mammillaria	haageana_CC032	CC032	101	M. haageana	90.097	22.761	10	24.732	3	42.604	0	0
Mammillaria	haageana_CC032	CC032	101	M. haageana	6.815	2.444	0	0	3	4.371	0	0
Mammillaria	haageana_CC032	CC032	101	M. haageana	117.147	25.845	13	46.543	6	44.759	0	0
Mammillaria	haageana_CC032	CC032	101	M. haageana	45.052	26.194	0	0	1	18.858	0	0
Mammillaria	haageana_CC032	CC032	101	M. haageana	39.868	22.595	1	3.11	1	14.163	0	0
Mammillaria	haageana_CC032	CC032	101	M. haageana	91.563	23.191	5	32.007	2	36.365	0	0
Mammillaria	haageana_CC032	CC032	101	M. haageana	39.764	21.998	1	5.119	1	12.647	0	0
Mammillaria	haageana_CC032	CC032	101	M. haageana	72.609	12.21	8	14.011	1	46.388	0	0
Mammillaria	haageana_CC032	CC032	101	M. haageana	127.182	30.873	16	84.58	1	11.729	0	0
Mammillaria	haageana_CC032	CC032	101	M. haageana	123.906	49.314	15	74.592	0	0	0	0
Mammillaria	haageana_CC032	CC032	101	M. haageana	28.73	28.73	0	0	0	0	0	0
Mammillaria	haageana_CC032	CC032	101	M. haageana	37.175	14.678	7	22.497	0	0	0	0
Mammillaria	haageana_CC032	CC032	101	M. haageana	34.991	15.805	6	19.186	0	0	0	0
Mammillaria	haageana_CC032	CC032	101	M. haageana	63.987	22.707	7	20.986	1	20.294	0	0
Mammillaria	haageana_CC032	CC032	101	M. haageana	5.866	5.866	0	0	0	0	0	0
Mammillaria	haageana_CC032	CC032	101	M. haageana	105.961	24.998	5	35.142	1	45.821	0	0
Mammillaria	haageana_CC032	CC032	101	M. haageana	13.667	5.841	4	7.826	0	0	0	0
Mammillaria	haageana_CC032	CC032	101	M. haageana	68.261	24.091	8	44.17	0	0	0	0
Mammillaria	haageana_CC032	CC032	101	M. haageana	58.657	24.003	6	24.728	3	9.926	0	0
Mammillaria	haageana_CC032	CC032	101	M. haageana	66.71	12.698	4	15.044	1	38.968	0	0
Mammillaria	haageana_CC032	CC032	101	M. haageana	25.006	20.545	3	4.461	0	0	0	0
Mammillaria	haageana_CC032	CC032	101	M. haageana	36.94	23.765	1	13.175	0	0	0	0
Mammillaria	haageana_CC032	CC032	101	M. haageana	97.098	21.929	7	31.842	2	43.327	0	0
Mammillaria	haageana_CC032	CC032	101	M. haageana	44.323	23.466	2	16.653	1	4.204	0	0
Mammillaria	haageana_CC032	CC032	129	M. haageana	97.509	18.652	16	58.756	6	17.803	1	2.298
Mammillaria	haageana_CC032	CC032	129	M. haageana	164.948	34.163	11	55.478	6	75.307	0	0
Mammillaria	haageana_CC032	CC032	129	M. haageana	65.146	24.956	8	40.19	0	0	0	0
Mammillaria	haageana_CC032	CC032	129	M. haageana	81.402	41.587	3	14.703	1	25.112	0	0
Mammillaria	haageana_CC032	CC032	129	M. haageana	62.914	29.949	4	28.8	1	4.165	0	0
Mammillaria	haageana_CC032	CC032	129	M. haageana	34.2	16.311	1	2.209	4	15.68	0	0
Mammillaria	haageana_CC032	CC032	129	M. haageana	127.92	16.19	29.5	61.518	4	48.555	0	0
Mammillaria	haageana_CC032	CC032	129	M. haageana	8.711	2.465	0	0	4	6.246	0	0
Mammillaria	haageana_CC032	CC032	129	M. haageana	278.133	26.927	20	111.536	6	139.67	0	0
Mammillaria	haageana_CC032	CC032	129	M. haageana	77.618	28.505	0	0	1	49.113	0	0
Mammillaria	haageana_CC032	CC032	129	M. haageana	49.131	22.734	3	12.421	1	13.976	0	0
Mammillaria	haageana_CC032	CC032	129	M. haageana	123.389	25.12	5	34.927	2	63.342	0	0
Mammillaria	haageana_CC032	CC032	129	M. haageana	46.838	22.191	1	5.185	1	19.462	0	0
Mammillaria	haageana_CC032	CC032	129	M. haageana	95.244	12.624	9	31.098	1	51.522	0	0
Mammillaria	haageana_CC032	CC032	129	M. haageana	159.779	32.931	22	115.082	1	11.766	0	0
Mammillaria	haageana_CC032	CC032	129	M. haageana	170.643	49.682	23	120.961	0	0	0	0
Mammillaria	haageana_CC032	CC032	129	M. haageana	34.192	28.755	2	5.437	0	0	0	0
Mammillaria	haageana_CC032	CC032	129	M. haageana	39.692	14.839	8	24.853	0	0	0	0
Mammillaria	haageana_CC032	CC032	129	M. haageana	40.138	16.424	8	23.714	0	0	0	0
Mammillaria	haageana_CC032	CC032	129	M. haageana	83.858	23.257	7	23.481	1	37.12	0	0
Mammillaria	haageana_CC032	CC032	129	M. haageana	8.505	8.505	0	0	0	0	0	0
Mammillaria	haageana_CC032	CC032	129	M. haageana	120.814	25.137	7	41.061	1	54.616	0	0
Mammillaria	haageana_CC032	CC032	129	M. haageana	20.291	6.985	9	13.306	0	0	0	0
Mammillaria	haageana_CC032	CC032	129	M. haageana	95.884	24.888	15	70.996	0	0	0	0
Mammillaria	haageana_CC032	CC032	129	M. haageana	82.398	29.85	14	42.537	3	10.011	0	0
Mammillaria	haageana_CC032	CC032	129	M. haageana	66.905	14.766	4	16.766	1	35.373	0	0
Mammillaria	haageana_CC032	CC032	129	M. haageana	34.559	22.508	5	12.051	0	0	0	0
Mammillaria	haageana_CC032	CC032	129	M. haageana	52.944	24.134	6	28.81	0	0	0	0
Mammillaria	haageana_CC032	CC032	129	M. haageana	111.91	22.564	6	41.12	2	48.226	0	0
Mammillaria	haageana_CC032	CC032	129	M. haageana	93.881	27.358	8	43.859	2	22.664	0	0
Mammillaria	haageana_CC032	CC032	157	M. haageana	118.742	21.816	18	69.677	6	24.65	1	2.599
Mammillaria	haageana_CC032	CC032	157	M. haageana	188.536	34.752	12	63.519	7	90.265	0	0
Mammillaria	haageana_CC032	CC032	157	M. haageana	70.072	26.107	8	43.965	0	0	0	0
Mammillaria	haageana_CC032	CC032	157	M. haageana	95.651	45.952	3	20.526	1	26.448	1	2.725
Mammillaria	haageana_CC032	CC032	157	M. haageana	71.831	30.167	5	37.446	1	4.218	0	0
Mammillaria	haageana_CC032	CC032	157	M. haageana	35.57	16.311	1	2.258	4	17.001	0	0
Mammillaria	haageana_CC032	CC032	157	M. haageana	144.904	16.052	29.5	63.005	5	61.631	0	0
Mammillaria	haageana_CC032	CC032	157	M. haageana	11.2	2.599	0	0	6	8.601	0	0
Mammillaria	haageana_CC032	CC032	157	M. haageana	374.423	32.351	20	121.955	6	220.117	0	0
Mammillaria	haageana_CC032	CC032	157	M. haageana	79.9	28.705	0	0	1	51.195	0	0
Mammillaria	haageana_CC032	CC032	157	M. haageana	54.635	22.89	4	15.661	1	16.084	0	0
Mammillaria	haageana_CC032	CC032	157	M. haageana	188.914	25.681	5	36.814	2	126.419	0	0
Mammillaria	haageana_CC032	CC032	157	M. haageana	49.961	22.383	1	5.185	1	22.393	0	0
Mammillaria	haageana_CC032	CC032	157	M. haageana	99.243	12.557	10	32.881	1	53.805	0	0
Mammillaria	haageana_CC032	CC032	157	M. haageana	214.34	37.18	26	144.109	1	33.051	0	0
Mammillaria	haageana_CC032	CC032	157	M. haageana	214.753	53.47	24	161.283	0	0	0	0
Mammillaria	haageana_CC032	CC032	157	M. haageana	45.728	29.542	7	16.186	0	0	0	0
Mammillaria	haageana_CC032	CC032	157	M. haageana	49.326	14.971	11	34.355	0	0	0	0
Mammillaria	haageana_CC032	CC032	157	M. haageana	42.286	16.529	8	25.757	0	0	0	0
Mammillaria	haageana_CC032	CC032	157	M. haageana	95.803	22.635	10	23.853	1	49.315	0	0
Mammillaria	haageana_CC032	CC032	157	M. haageana	10.174	9.038	0	0	1	1.136	0	0
Mammillaria	haageana_CC032	CC032	157	M. haageana	146.5406	25.843	7	46.472	1	74.2256	0	0
Mammillaria	haageana_CC032	CC032	157	M. haageana	33.272	12.003	10	17.43	2	3.839	0	0
Mammillaria	haageana_CC032	CC032	157	M. haageana	117.128	25.271	16	91.857	0	0	0	0
Mammillaria	haageana_CC032	CC032	157	M. haageana	90.688	31.072	16	59.616	0	0	0	0
Mammillaria	haageana_CC032	CC032	157	M. haageana	86.102	11.287	5	20.153	1	54.662	0	0
Mammillaria	haageana_CC032	CC032	157	M. haageana	64.013	24.519	7	39.494	0	0	0	0
Mammillaria	haageana_CC032	CC032	157	M. haageana	77.479	31.387	9	46.092	0	0	0	0
Mammillaria	haageana_CC032	CC032	157	M. haageana	131.797	22.947	13	53.81	2	55.04	0	0
Mammillaria	haageana_CC032	CC032	157	M. haageana	158.27	37.521	10	85.947	2	34.802	0	0
Mammillaria	coahuilensis	M.coa	45	Non-Supertextae	14.7	14.7	0	0	0	0	0	0
Mammillaria	coahuilensis	M.coa	45	Non-Supertextae	15.434	15.434	0	0	0	0	0	0
Mammillaria	coahuilensis	M.coa	45	Non-Supertextae	12.037	12.037	0	0	0	0	0	0
Mammillaria	coahuilensis	M.coa	45	Non-Supertextae	13.604	13.604	0	0	0	0	0	0
Mammillaria	coahuilensis	M.coa	45	Non-Supertextae	36.973	24.378	2	12.595	0	0	0	0
Mammillaria	coahuilensis	M.coa	45	Non-Supertextae	22.946	21.087	1	1.859	0	0	0	0
Mammillaria	coahuilensis	M.coa	45	Non-Supertextae	13.554	13.554	0	0	0	0	0	0
Mammillaria	coahuilensis	M.coa	45	Non-Supertextae	23.723	23.723	0	0	0	0	0	0
Mammillaria	coahuilensis	M.coa	45	Non-Supertextae	27.649	23.258	0	0	0	0	1	4.391
Mammillaria	coahuilensis	M.coa	45	Non-Supertextae	12.292	12.292	0	0	0	0	0	0
Mammillaria	coahuilensis	M.coa	45	Non-Supertextae	12.774	12.774	0	0	0	0	0	0
Mammillaria	coahuilensis	M.coa	45	Non-Supertextae	19.298	17.141	1	2.157	0	0	0	0
Mammillaria	coahuilensis	M.coa	45	Non-Supertextae	21.866	19.1	1	2.766	0	0	0	0
Mammillaria	coahuilensis	M.coa	45	Non-Supertextae	19.127	15.119	2	4.008	0	0	0	0
Mammillaria	coahuilensis	M.coa	45	Non-Supertextae	24.962	20.131	1	4.831	0	0	0	0
Mammillaria	coahuilensis	M.coa	45	Non-Supertextae	14.712	14.712	0	0	0	0	0	0
Mammillaria	coahuilensis	M.coa	45	Non-Supertextae	24.286	24.286	0	0	0	0	0	0
Mammillaria	coahuilensis	M.coa	45	Non-Supertextae	20.509	20.509	0	0	0	0	0	0
Mammillaria	coahuilensis	M.coa	45	Non-Supertextae	16.655	16.655	0	0	0	0	0	0
Mammillaria	coahuilensis	M.coa	45	Non-Supertextae	10.314	10.314	0	0	0	0	0	0
Mammillaria	coahuilensis	M.coa	45	Non-Supertextae	14.821	12.014	0	0	0	0	1	2.807
Mammillaria	coahuilensis	M.coa	45	Non-Supertextae	37.584	17.051	1	6.785	1	13.748	0	0
Mammillaria	coahuilensis	M.coa	45	Non-Supertextae	19.948	16.356	1	3.592	0	0	0	0
Mammillaria	coahuilensis	M.coa	45	Non-Supertextae	17.061	8.87	0	0	1	8.191	0	0
Mammillaria	coahuilensis	M.coa	45	Non-Supertextae	21.92	21.92	0	0	0	0	0	0
Mammillaria	coahuilensis	M.coa	45	Non-Supertextae	16.13	16.13	0	0	0	0	0	0
Mammillaria	coahuilensis	M.coa	45	Non-Supertextae	10.009	10.009	0	0	0	0	0	0
Mammillaria	coahuilensis	M.coa	45	Non-Supertextae	11.79	11.79	0	0	0	0	0	0
Mammillaria	coahuilensis	M.coa	45	Non-Supertextae	16.638	16.638	0	0	0	0	0	0
Mammillaria	coahuilensis	M.coa	45	Non-Supertextae	8.991	8.991	0	0	0	0	0	0
Mammillaria	coahuilensis	M.coa	73	Non-Supertextae	19.811	19.811	0	0	0	0	0	0
Mammillaria	coahuilensis	M.coa	73	Non-Supertextae	24.402	24.402	0	0	0	0	0	0
Mammillaria	coahuilensis	M.coa	73	Non-Supertextae	28.6201	21.567	5	7.0531	0	0	0	0
Mammillaria	coahuilensis	M.coa	73	Non-Supertextae	23.583	22.025	1	1.558	0	0	0	0
Mammillaria	coahuilensis	M.coa	73	Non-Supertextae	60.797	31.467	8	29.33	0	0	0	0
Mammillaria	coahuilensis	M.coa	73	Non-Supertextae	33.246	26.596	2	6.65	0	0	0	0
Mammillaria	coahuilensis	M.coa	73	Non-Supertextae	14.18	14.18	0	0	0	0	0	0
Mammillaria	coahuilensis	M.coa	73	Non-Supertextae	36.851	29.973	4	6.878	0	0	0	0
Mammillaria	coahuilensis	M.coa	73	Non-Supertextae	37.789	29.427	2	3.854	0	0	1	4.508
Mammillaria	coahuilensis	M.coa	73	Non-Supertextae	28.377	13.992	3	14.385	0	0	0	0
Mammillaria	coahuilensis	M.coa	73	Non-Supertextae	18.483	18.483	0	0	0	0	0	0
Mammillaria	coahuilensis	M.coa	73	Non-Supertextae	35.044	18.722	1	2.215	0	0	1	14.107
Mammillaria	coahuilensis	M.coa	73	Non-Supertextae	38.782	28.837	2	9.945	0	0	0	0
Mammillaria	coahuilensis	M.coa	73	Non-Supertextae	19.452	15.311	2	4.141	0	0	0	0
Mammillaria	coahuilensis	M.coa	73	Non-Supertextae	47.727	29.129	4	18.598	0	0	0	0
Mammillaria	coahuilensis	M.coa	73	Non-Supertextae	26.398	23.316	1	3.082	0	0	0	0
Mammillaria	coahuilensis	M.coa	73	Non-Supertextae	33.823	31.256	1	2.567	0	0	0	0
Mammillaria	coahuilensis	M.coa	73	Non-Supertextae	52.166	35.704	2	16.462	0	0	0	0
Mammillaria	coahuilensis	M.coa	73	Non-Supertextae	38.044	26.899	4	11.145	0	0	0	0
Mammillaria	coahuilensis	M.coa	73	Non-Supertextae	48.137	29.115	6	19.022	0	0	0	0
Mammillaria	coahuilensis	M.coa	73	Non-Supertextae	33.118	10.456	4	16.447	0	0	1	6.215
Mammillaria	coahuilensis	M.coa	73	Non-Supertextae	73.942	20.798	2	34.344	1	18.8	0	0
Mammillaria	coahuilensis	M.coa	73	Non-Supertextae	30.962	21.069	1	9.893	0	0	0	0
Mammillaria	coahuilensis	M.coa	73	Non-Supertextae	23.235	10.19	3	4.853	1	8.192	0	0
Mammillaria	coahuilensis	M.coa	73	Non-Supertextae	26.981	26.981	0	0	0	0	0	0
Mammillaria	coahuilensis	M.coa	73	Non-Supertextae	43.482	29.077	3	14.405	0	0	0	0
Mammillaria	coahuilensis	M.coa	73	Non-Supertextae	22.772	20.865	1	1.907	0	0	0	0
Mammillaria	coahuilensis	M.coa	73	Non-Supertextae	11.963	11.963	0	0	0	0	0	0
Mammillaria	coahuilensis	M.coa	73	Non-Supertextae	38.479	25.362	4	13.117	0	0	0	0
Mammillaria	coahuilensis	M.coa	73	Non-Supertextae	17.34	17.34	0	0	0	0	0	0
Mammillaria	coahuilensis	M.coa	101	Non-Supertextae	23.584	21.16	1	2.424	0	0	0	0
Mammillaria	coahuilensis	M.coa	101	Non-Supertextae	30.529	30.529	0	0	0	0	0	0
Mammillaria	coahuilensis	M.coa	101	Non-Supertextae	28.385	20.608	5	7.777	0	0	0	0
Mammillaria	coahuilensis	M.coa	101	Non-Supertextae	26.894	23.471	1	3.423	0	0	0	0
Mammillaria	coahuilensis	M.coa	101	Non-Supertextae	65.6	30.888	11	34.712	0	0	0	0
Mammillaria	coahuilensis	M.coa	101	Non-Supertextae	38.766	24.437	3	14.329	0	0	0	0
Mammillaria	coahuilensis	M.coa	101	Non-Supertextae	22.267	14.555	0	0	1	7.712	0	0
Mammillaria	coahuilensis	M.coa	101	Non-Supertextae	46.098	35.149	7	10.949	0	0	0	0
Mammillaria	coahuilensis	M.coa	101	Non-Supertextae	41.351	31.859	3	4.975	0	0	1	4.517
Mammillaria	coahuilensis	M.coa	101	Non-Supertextae	50.384	19.031	6	31.353	0	0	0	0
Mammillaria	coahuilensis	M.coa	101	Non-Supertextae	17.804	17.804	0	0	0	0	0	0
Mammillaria	coahuilensis	M.coa	101	Non-Supertextae	41.812	19.416	2	4.687	0	0	1	17.709
Mammillaria	coahuilensis	M.coa	101	Non-Supertextae	40.11	28.789	2	11.321	0	0	0	0
Mammillaria	coahuilensis	M.coa	101	Non-Supertextae	25.364	16.631	4	8.733	0	0	0	0
Mammillaria	coahuilensis	M.coa	101	Non-Supertextae	57.439	35.659	4	21.78	0	0	0	0
Mammillaria	coahuilensis	M.coa	101	Non-Supertextae	35.394	29.876	2	5.518	0	0	0	0
Mammillaria	coahuilensis	M.coa	101	Non-Supertextae	39.577	33.765	2	5.812	0	0	0	0
Mammillaria	coahuilensis	M.coa	101	Non-Supertextae	69.934	42.727	2	27.207	0	0	0	0
Mammillaria	coahuilensis	M.coa	101	Non-Supertextae	35.56	23.898	4	11.662	0	0	0	0
Mammillaria	coahuilensis	M.coa	101	Non-Supertextae	48.79	29.799	6	18.991	0	0	0	0
Mammillaria	coahuilensis	M.coa	101	Non-Supertextae	0	0	0	0	0	0	0	0
Mammillaria	coahuilensis	M.coa	101	Non-Supertextae	82.301	21.336	3	42.155	1	18.81	0	0
Mammillaria	coahuilensis	M.coa	101	Non-Supertextae	34.603	17.747	2	16.856	0	0	0	0
Mammillaria	coahuilensis	M.coa	101	Non-Supertextae	25.431	8.058	3	9.094	1	8.279	0	0
Mammillaria	coahuilensis	M.coa	101	Non-Supertextae	36.534	36.534	0	0	0	0	0	0
Mammillaria	coahuilensis	M.coa	101	Non-Supertextae	51.278	30.739	6	20.539	0	0	0	0
Mammillaria	coahuilensis	M.coa	101	Non-Supertextae	0	0	0	0	0	0	0	0
Mammillaria	coahuilensis	M.coa	101	Non-Supertextae	12.103	12.103	0	0	0	0	0	0
Mammillaria	coahuilensis	M.coa	101	Non-Supertextae	40.244	26.394	4	13.85	0	0	0	0
Mammillaria	coahuilensis	M.coa	101	Non-Supertextae	32.266	23.546	3	8.72	0	0	0	0
Mammillaria	coahuilensis	M.coa	129	Non-Supertextae	23.297	19.379	1	3.918	0	0	0	0
Mammillaria	coahuilensis	M.coa	129	Non-Supertextae	31.774	31.774	0	0	0	0	0	0
Mammillaria	coahuilensis	M.coa	129	Non-Supertextae	27.993	19.588	5	8.405	0	0	0	0
Mammillaria	coahuilensis	M.coa	129	Non-Supertextae	29.71	24.501	1	5.209	0	0	0	0
Mammillaria	coahuilensis	M.coa	129	Non-Supertextae	74.319	29.213	14	45.106	0	0	0	0
Mammillaria	coahuilensis	M.coa	129	Non-Supertextae	42.248	22.377	3	19.871	0	0	0	0
Mammillaria	coahuilensis	M.coa	129	Non-Supertextae	34.839	14.76	1	3.306	1	16.773	0	0
Mammillaria	coahuilensis	M.coa	129	Non-Supertextae	53.575	32.668	7	20.907	0	0	0	0
Mammillaria	coahuilensis	M.coa	129	Non-Supertextae	39.545	27.671	3	7.262	0	0	1	4.612
Mammillaria	coahuilensis	M.coa	129	Non-Supertextae	58.764	15.527	7	43.237	0	0	0	0
Mammillaria	coahuilensis	M.coa	129	Non-Supertextae	15.162	15.162	0	0	0	0	0	0
Mammillaria	coahuilensis	M.coa	129	Non-Supertextae	50.582	17.775	2	5.282	0	0	1	27.525
Mammillaria	coahuilensis	M.coa	129	Non-Supertextae	46.473	31.1	2	15.373	0	0	0	0
Mammillaria	coahuilensis	M.coa	129	Non-Supertextae	23.663	14.584	4	9.079	0	0	0	0
Mammillaria	coahuilensis	M.coa	129	Non-Supertextae	56.752	33.272	4	23.48	0	0	0	0
Mammillaria	coahuilensis	M.coa	129	Non-Supertextae	41.329	35.784	2	5.545	0	0	0	0
Mammillaria	coahuilensis	M.coa	129	Non-Supertextae	41.175	35.845	2	5.33	0	0	0	0
Mammillaria	coahuilensis	M.coa	129	Non-Supertextae	69.172	38.409	2	30.763	0	0	0	0
Mammillaria	coahuilensis	M.coa	129	Non-Supertextae	28.039	19.025	3	9.014	0	0	0	0
Mammillaria	coahuilensis	M.coa	129	Non-Supertextae	48.037	27.065	7	20.972	0	0	0	0
Mammillaria	coahuilensis	M.coa	129	Non-Supertextae	0	0	0	0	0	0	0	0
Mammillaria	coahuilensis	M.coa	129	Non-Supertextae	79.112	21.763	3	37.13	1	20.219	0	0
Mammillaria	coahuilensis	M.coa	129	Non-Supertextae	42.74	19.341	3	23.399	0	0	0	0
Mammillaria	coahuilensis	M.coa	129	Non-Supertextae	0	0	0	0	1	15.606	0	0
Mammillaria	coahuilensis	M.coa	129	Non-Supertextae	41.777	41.777	0	0	0	0	0	0
Mammillaria	coahuilensis	M.coa	129	Non-Supertextae	51.208	29.613	6	21.595	0	0	0	0
Mammillaria	coahuilensis	M.coa	129	Non-Supertextae	0	0	0	0	0	0	0	0
Mammillaria	coahuilensis	M.coa	129	Non-Supertextae	16.172	13.936	1	2.236	0	0	0	0
Mammillaria	coahuilensis	M.coa	129	Non-Supertextae	47.315	23.829	4	23.486	0	0	0	0
Mammillaria	coahuilensis	M.coa	129	Non-Supertextae	46.311	25.092	7	21.219	0	0	0	0
Mammillaria	coahuilensis	M.coa	157	Non-Supertextae	0	0	0	0	0	0	0	0
Mammillaria	coahuilensis	M.coa	157	Non-Supertextae	0	0	0	0	0	0	0	0
Mammillaria	coahuilensis	M.coa	157	Non-Supertextae	0	0	0	0	0	0	0	0
Mammillaria	coahuilensis	M.coa	157	Non-Supertextae	0	0	0	0	0	0	0	0
Mammillaria	coahuilensis	M.coa	157	Non-Supertextae	0	0	0	0	0	0	0	0
Mammillaria	coahuilensis	M.coa	157	Non-Supertextae	0	0	0	0	0	0	0	0
Mammillaria	coahuilensis	M.coa	157	Non-Supertextae	0	0	0	0	0	0	0	0
Mammillaria	coahuilensis	M.coa	157	Non-Supertextae	0	0	0	0	0	0	0	0
Mammillaria	coahuilensis	M.coa	157	Non-Supertextae	0	0	0	0	0	0	0	0
Mammillaria	coahuilensis	M.coa	157	Non-Supertextae	0	0	0	0	0	0	0	0
Mammillaria	coahuilensis	M.coa	157	Non-Supertextae	13.72	13.72	0	0	0	0	0	0
Mammillaria	coahuilensis	M.coa	157	Non-Supertextae	50.086	18.285	2	4.274	0	0	1	27.527
Mammillaria	coahuilensis	M.coa	157	Non-Supertextae	62.184	31.279	6	30.905	0	0	0	0
Mammillaria	coahuilensis	M.coa	157	Non-Supertextae	28.052	13.141	5	14.911	0	0	0	0
Mammillaria	coahuilensis	M.coa	157	Non-Supertextae	59.913	32.816	4	27.097	0	0	0	0
Mammillaria	coahuilensis	M.coa	157	Non-Supertextae	40.407	34.92	2	5.487	0	0	0	0
Mammillaria	coahuilensis	M.coa	157	Non-Supertextae	42.843	38.447	2	4.396	0	0	0	0
Mammillaria	coahuilensis	M.coa	157	Non-Supertextae	73.211	35.776	2	37.435	0	0	0	0
Mammillaria	coahuilensis	M.coa	157	Non-Supertextae	22.471	16.464	2	6.007	0	0	0	0
Mammillaria	coahuilensis	M.coa	157	Non-Supertextae	49.399	28.241	7	21.158	0	0	0	0
Mammillaria	coahuilensis	M.coa	157	Non-Supertextae	0	0	0	0	0	0	0	0
Mammillaria	coahuilensis	M.coa	157	Non-Supertextae	0	0	0	0	0	0	0	0
Mammillaria	coahuilensis	M.coa	157	Non-Supertextae	0	0	0	0	0	0	0	0
Mammillaria	coahuilensis	M.coa	157	Non-Supertextae	0	0	0	0	0	0	0	0
Mammillaria	coahuilensis	M.coa	157	Non-Supertextae	0	0	0	0	0	0	0	0
Mammillaria	coahuilensis	M.coa	157	Non-Supertextae	0	0	0	0	0	0	0	0
Mammillaria	coahuilensis	M.coa	157	Non-Supertextae	0	0	0	0	0	0	0	0
Mammillaria	coahuilensis	M.coa	157	Non-Supertextae	0	0	0	0	0	0	0	0
Mammillaria	coahuilensis	M.coa	157	Non-Supertextae	0	0	0	0	0	0	0	0
Mammillaria	coahuilensis	M.coa	157	Non-Supertextae	0	0	0	0	0	0	0	0
Mammillaria	crucigera	M.cru	45	Supertextae	7.598	7.598	0	0	0	0	0	0
Mammillaria	crucigera	M.cru	45	Supertextae	7.621	7.621	0	0	0	0	0	0
Mammillaria	crucigera	M.cru	45	Supertextae	10.13	5.32	0	0	0	0	1	4.81
Mammillaria	crucigera	M.cru	45	Supertextae	6.613	6.613	0	0	0	0	0	0
Mammillaria	crucigera	M.cru	45	Supertextae	0.806	0.806	0	0	0	0	0	0
Mammillaria	crucigera	M.cru	45	Supertextae	0.973	0.973	0	0	0	0	0	0
Mammillaria	crucigera	M.cru	45	Supertextae	0.825	0.825	0	0	0	0	0	0
Mammillaria	crucigera	M.cru	45	Supertextae	12.045	9.375	1	2.67	0	0	0	0
Mammillaria	crucigera	M.cru	45	Supertextae	1.411	1.411	0	0	0	0	0	0
Mammillaria	crucigera	M.cru	45	Supertextae	2.219	2.219	0	0	0	0	0	0
Mammillaria	crucigera	M.cru	45	Supertextae	5.708	5.708	0	0	0	0	0	0
Mammillaria	crucigera	M.cru	45	Supertextae	4.873	3.257	0	0	1	1.616	0	0
Mammillaria	crucigera	M.cru	45	Supertextae	12.697	8.193	0	0	0	0	1	4.504
Mammillaria	crucigera	M.cru	45	Supertextae	1.429	1.429	0	0	0	0	0	0
Mammillaria	crucigera	M.cru	45	Supertextae	2.644	2.644	0	0	0	0	0	0
Mammillaria	crucigera	M.cru	45	Supertextae	6.213	6.213	0	0	0	0	0	0
Mammillaria	crucigera	M.cru	45	Supertextae	9.041	4.986	0	0	1	4.055	0	0
Mammillaria	crucigera	M.cru	45	Supertextae	6.616	3.811	0	0	1	2.805	0	0
Mammillaria	crucigera	M.cru	45	Supertextae	7.032	7.032	0	0	0	0	0	0
Mammillaria	crucigera	M.cru	45	Supertextae	3.656	3.656	0	0	0	0	0	0
Mammillaria	crucigera	M.cru	45	Supertextae	2.607	2.607	0	0	0	0	0	0
Mammillaria	crucigera	M.cru	45	Supertextae	3.164	3.164	0	0	0	0	0	0
Mammillaria	crucigera	M.cru	45	Supertextae	6.907	6.907	0	0	0	0	0	0
Mammillaria	crucigera	M.cru	45	Supertextae	4.517	4.517	0	0	0	0	0	0
Mammillaria	crucigera	M.cru	45	Supertextae	3.153	3.153	0	0	0	0	0	0
Mammillaria	crucigera	M.cru	45	Supertextae	0.106	0.106	0	0	0	0	0	0
Mammillaria	crucigera	M.cru	45	Supertextae	8.13	8.13	0	0	0	0	0	0
Mammillaria	crucigera	M.cru	45	Supertextae	9.095	5.302	0	0	1	3.793	0	0
Mammillaria	crucigera	M.cru	45	Supertextae	2.881	2.881	0	0	0	0	0	0
Mammillaria	crucigera	M.cru	45	Supertextae	7.029	7.029	0	0	0	0	0	0
Mammillaria	crucigera	M.cru	73	Supertextae	10.598	10.598	0	0	0	0	0	0
Mammillaria	crucigera	M.cru	73	Supertextae	15.163	9.874	2	5.289	0	0	0	0
Mammillaria	crucigera	M.cru	73	Supertextae	16.603	10.432	0	0	0	0	1	6.171
Mammillaria	crucigera	M.cru	73	Supertextae	9.827	9.827	0	0	0	0	0	0
Mammillaria	crucigera	M.cru	73	Supertextae	0.657	0.657	0	0	0	0	0	0
Mammillaria	crucigera	M.cru	73	Supertextae	4.772	3.784	0	0	0	0	1	0.988
Mammillaria	crucigera	M.cru	73	Supertextae	3.295	3.295	0	0	0	0	0	0
Mammillaria	crucigera	M.cru	73	Supertextae	18.551	13.406	1	5.145	0	0	0	0
Mammillaria	crucigera	M.cru	73	Supertextae	3.334	3.334	0	0	0	0	0	0
Mammillaria	crucigera	M.cru	73	Supertextae	2.891	2.891	0	0	0	0	0	0
Mammillaria	crucigera	M.cru	73	Supertextae	6.971	6.971	0	0	0	0	0	0
Mammillaria	crucigera	M.cru	73	Supertextae	8.289	4.055	0	0	1	4.234	0	0
Mammillaria	crucigera	M.cru	73	Supertextae	21.918	15.563	0	0	0	0	1	6.355
Mammillaria	crucigera	M.cru	73	Supertextae	3.967	3.967	0	0	0	0	0	0
Mammillaria	crucigera	M.cru	73	Supertextae	3.059	3.059	0	0	0	0	0	0
Mammillaria	crucigera	M.cru	73	Supertextae	11.034	9.703	0	0	1	1.331	0	0
Mammillaria	crucigera	M.cru	73	Supertextae	11.388	7.434	0	0	1	3.954	0	0
Mammillaria	crucigera	M.cru	73	Supertextae	11.452	7.511	0	0	1	3.941	0	0
Mammillaria	crucigera	M.cru	73	Supertextae	10.472	7.946	0	0	1	2.526	0	0
Mammillaria	crucigera	M.cru	73	Supertextae	6.029	6.029	0	0	0	0	0	0
Mammillaria	crucigera	M.cru	73	Supertextae	3.79	3.79	0	0	0	0	0	0
Mammillaria	crucigera	M.cru	73	Supertextae	7.224	7.224	0	0	0	0	0	0
Mammillaria	crucigera	M.cru	73	Supertextae	9.411	9.411	0	0	0	0	0	0
Mammillaria	crucigera	M.cru	73	Supertextae	6.819	6.819	0	0	0	0	0	0
Mammillaria	crucigera	M.cru	73	Supertextae	9.193	9.193	0	0	0	0	0	0
Mammillaria	crucigera	M.cru	73	Supertextae	3.135	1.637	0	0	1	1.498	0	0
Mammillaria	crucigera	M.cru	73	Supertextae	13.091	11.96	1	1.131	0	0	0	0
Mammillaria	crucigera	M.cru	73	Supertextae	12.239	6.927	0	0	1	5.312	0	0
Mammillaria	crucigera	M.cru	73	Supertextae	4.418	4.418	0	0	0	0	0	0
Mammillaria	crucigera	M.cru	73	Supertextae	12.078	12.078	0	0	0	0	0	0
Mammillaria	crucigera	M.cru	101	Supertextae	20.904	18.688	1	2.216	0	0	0	0
Mammillaria	crucigera	M.cru	101	Supertextae	33.515	12.926	3	20.589	0	0	0	0
Mammillaria	crucigera	M.cru	101	Supertextae	22.79	11.57	0	0	1	5.029	1	6.191
Mammillaria	crucigera	M.cru	101	Supertextae	15.194	15.194	0	0	0	0	0	0
Mammillaria	crucigera	M.cru	101	Supertextae	0.86	0.86	0	0	0	0	0	0
Mammillaria	crucigera	M.cru	101	Supertextae	12.256	5.287	2	4.064	0	0	1	2.905
Mammillaria	crucigera	M.cru	101	Supertextae	10.467	3.409	0	0	0	0	1	7.058
Mammillaria	crucigera	M.cru	101	Supertextae	24.045	14.931	1	9.114	0	0	0	0
Mammillaria	crucigera	M.cru	101	Supertextae	8.369	8.369	0	0	0	0	0	0
Mammillaria	crucigera	M.cru	101	Supertextae	3.643	3.643	0	0	0	0	0	0
Mammillaria	crucigera	M.cru	101	Supertextae	6.969	6.969	0	0	0	0	0	0
Mammillaria	crucigera	M.cru	101	Supertextae	14.336	5.014	0	0	2	9.322	0	0
Mammillaria	crucigera	M.cru	101	Supertextae	31.544	16.73	0	0	0	0	1	14.814
Mammillaria	crucigera	M.cru	101	Supertextae	4.733	4.733	0	0	0	0	0	0
Mammillaria	crucigera	M.cru	101	Supertextae	3.423	3.423	0	0	0	0	0	0
Mammillaria	crucigera	M.cru	101	Supertextae	11.927	9.502	0	0	1	2.425	0	0
Mammillaria	crucigera	M.cru	101	Supertextae	15.158	9.271	1	1.175	1	4.712	0	0
Mammillaria	crucigera	M.cru	101	Supertextae	12.642	8.525	0	0	1	4.117	0	0
Mammillaria	crucigera	M.cru	101	Supertextae	11.345	7.778	0	0	1	3.567	0	0
Mammillaria	crucigera	M.cru	101	Supertextae	6.584	6.584	0	0	0	0	0	0
Mammillaria	crucigera	M.cru	101	Supertextae	4.024	4.024	0	0	0	0	0	0
Mammillaria	crucigera	M.cru	101	Supertextae	7.248	7.248	0	0	0	0	0	0
Mammillaria	crucigera	M.cru	101	Supertextae	11.401	11.401	0	0	0	0	0	0
Mammillaria	crucigera	M.cru	101	Supertextae	7.724	7.724	0	0	0	0	0	0
Mammillaria	crucigera	M.cru	101	Supertextae	14.873	14.873	0	0	0	0	0	0
Mammillaria	crucigera	M.cru	101	Supertextae	6.065	3.155	0	0	1	2.91	0	0
Mammillaria	crucigera	M.cru	101	Supertextae	14.921	13.189	1	1.732	0	0	0	0
Mammillaria	crucigera	M.cru	101	Supertextae	13.409	7.336	0	0	1	6.073	0	0
Mammillaria	crucigera	M.cru	101	Supertextae	8.899	8.899	0	0	0	0	0	0
Mammillaria	crucigera	M.cru	101	Supertextae	16.291	16.291	0	0	0	0	0	0
Mammillaria	crucigera	M.cru	129	Supertextae	25.982	20.387	1	5.595	0	0	0	0
Mammillaria	crucigera	M.cru	129	Supertextae	36.485	15.002	3	21.483	0	0	0	0
Mammillaria	crucigera	M.cru	129	Supertextae	27.226	11.617	0	0	1	9.253	1	6.356
Mammillaria	crucigera	M.cru	129	Supertextae	14.489	14.489	0	0	0	0	0	0
Mammillaria	crucigera	M.cru	129	Supertextae	1.112	1.112	0	0	0	0	0	0
Mammillaria	crucigera	M.cru	129	Supertextae	11.989	4.274	2	7.715	0	0	0	0
Mammillaria	crucigera	M.cru	129	Supertextae	18.621	3.71	0	0	0	0	1	14.911
Mammillaria	crucigera	M.cru	129	Supertextae	28.133	16.6	1	11.533	0	0	0	0
Mammillaria	crucigera	M.cru	129	Supertextae	15.106	10.863	2	4.243	0	0	0	0
Mammillaria	crucigera	M.cru	129	Supertextae	5.637	4.273	1	1.364	0	0	0	0
Mammillaria	crucigera	M.cru	129	Supertextae	7.02	7.02	0	0	0	0	0	0
Mammillaria	crucigera	M.cru	129	Supertextae	21.224	6.458	0	0	2	14.766	0	0
Mammillaria	crucigera	M.cru	129	Supertextae	38.063	17.691	0	0	0	0	1	20.372
Mammillaria	crucigera	M.cru	129	Supertextae	6.91	6.91	0	0	0	0	0	0
Mammillaria	crucigera	M.cru	129	Supertextae	5.706	5.706	0	0	0	0	0	0
Mammillaria	crucigera	M.cru	129	Supertextae	12.066	9.425	0	0	1	2.641	0	0
Mammillaria	crucigera	M.cru	129	Supertextae	15.873	9.185	1	1.695	1	4.993	0	0
Mammillaria	crucigera	M.cru	129	Supertextae	15.591	9.121	0	0	1	6.47	0	0
Mammillaria	crucigera	M.cru	129	Supertextae	17.976	8.077	0	0	1	9.899	0	0
Mammillaria	crucigera	M.cru	129	Supertextae	6.57	6.57	0	0	0	0	0	0
Mammillaria	crucigera	M.cru	129	Supertextae	4.3	4.3	0	0	0	0	0	0
Mammillaria	crucigera	M.cru	129	Supertextae	7.842	7.842	0	0	0	0	0	0
Mammillaria	crucigera	M.cru	129	Supertextae	15.741	15.741	0	0	0	0	0	0
Mammillaria	crucigera	M.cru	129	Supertextae	7.684	7.684	0	0	0	0	0	0
Mammillaria	crucigera	M.cru	129	Supertextae	18.12	18.12	0	0	0	0	0	0
Mammillaria	crucigera	M.cru	129	Supertextae	6.443	3.367	0	0	1	3.076	0	0
Mammillaria	crucigera	M.cru	129	Supertextae	20.347	14.851	2	5.496	0	0	0	0
Mammillaria	crucigera	M.cru	129	Supertextae	18.015	10.61	0	0	1	7.405	0	0
Mammillaria	crucigera	M.cru	129	Supertextae	16.458	12.21	1	4.248	0	0	0	0
Mammillaria	crucigera	M.cru	129	Supertextae	22.606	19.587	1	3.019	0	0	0	0
Mammillaria	crucigera	M.cru	157	Supertextae	26.347	19.88	1	6.467	0	0	0	0
Mammillaria	crucigera	M.cru	157	Supertextae	37.562	14.516	3	23.046	0	0	0	0
Mammillaria	crucigera	M.cru	157	Supertextae	29.284	11.822	0	0	1	10.933	1	6.529
Mammillaria	crucigera	M.cru	157	Supertextae	15.061	15.061	0	0	0	0	0	0
Mammillaria	crucigera	M.cru	157	Supertextae	1.475	1.475	0	0	0	0	0	0
Mammillaria	crucigera	M.cru	157	Supertextae	20.193	4.395	2	8.163	0	0	1	7.635
Mammillaria	crucigera	M.cru	157	Supertextae	23.32	3.502	0	0	0	0	1	19.818
Mammillaria	crucigera	M.cru	157	Supertextae	30.45	17.804	1	12.646	0	0	0	0
Mammillaria	crucigera	M.cru	157	Supertextae	23.471	12.14	2	11.331	0	0	0	0
Mammillaria	crucigera	M.cru	157	Supertextae	6.832	5.198	1	1.634	0	0	0	0
Mammillaria	crucigera	M.cru	157	Supertextae	7.247	7.247	0	0	0	0	0	0
Mammillaria	crucigera	M.cru	157	Supertextae	27.212	6.119	1	3.019	2	18.074	0	0
Mammillaria	crucigera	M.cru	157	Supertextae	40.517	18.745	0	0	0	0	1	21.772
Mammillaria	crucigera	M.cru	157	Supertextae	10.712	10.712	0	0	0	0	0	0
Mammillaria	crucigera	M.cru	157	Supertextae	8.188	8.188	0	0	0	0	0	0
Mammillaria	crucigera	M.cru	157	Supertextae	12.029	9.433	0	0	1	2.596	0	0
Mammillaria	crucigera	M.cru	157	Supertextae	16.466	9.419	1	1.95	1	5.097	0	0
Mammillaria	crucigera	M.cru	157	Supertextae	15.868	9.676	0	0	1	6.192	0	0
Mammillaria	crucigera	M.cru	157	Supertextae	20.296	7.886	0	0	1	12.41	0	0
Mammillaria	crucigera	M.cru	157	Supertextae	7.192	7.192	0	0	0	0	0	0
Mammillaria	crucigera	M.cru	157	Supertextae	4.539	4.539	0	0	0	0	0	0
Mammillaria	crucigera	M.cru	157	Supertextae	9.532	9.532	0	0	0	0	0	0
Mammillaria	crucigera	M.cru	157	Supertextae	18.156	18.156	0	0	0	0	0	0
Mammillaria	crucigera	M.cru	157	Supertextae	7.138	7.138	0	0	0	0	0	0
Mammillaria	crucigera	M.cru	157	Supertextae	17.678	17.678	0	0	0	0	0	0
Mammillaria	crucigera	M.cru	157	Supertextae	9.13	4.784	0	0	1	4.346	0	0
Mammillaria	crucigera	M.cru	157	Supertextae	25.264	16.525	2	8.739	0	0	0	0
Mammillaria	crucigera	M.cru	157	Supertextae	22.93	12.2	0	0	1	10.73	0	0
Mammillaria	crucigera	M.cru	157	Supertextae	19.429	15.355	1	4.074	0	0	0	0
Mammillaria	crucigera	M.cru	157	Supertextae	27.009	21.162	1	5.847	0	0	0	0
Mammillaria	dixanthocentron	M.dix	45	Supertextae	1.475	1.475	0	0	0	0	0	0
Mammillaria	dixanthocentron	M.dix	45	Supertextae	1.413	1.413	0	0	0	0	0	0
Mammillaria	dixanthocentron	M.dix	45	Supertextae	3.733	3.733	0	0	0	0	0	0
Mammillaria	dixanthocentron	M.dix	45	Supertextae	5.932	3.864	0	0	0	0	1	2.068
Mammillaria	dixanthocentron	M.dix	45	Supertextae	5.554	5.554	0	0	0	0	0	0
Mammillaria	dixanthocentron	M.dix	45	Supertextae	3.465	3.465	0	0	0	0	0	0
Mammillaria	dixanthocentron	M.dix	45	Supertextae	4.117	2.663	0	0	0	0	1	1.454
Mammillaria	dixanthocentron	M.dix	45	Supertextae	3.943	3.943	0	0	0	0	0	0
Mammillaria	dixanthocentron	M.dix	45	Supertextae	0.713	0.713	0	0	0	0	0	0
Mammillaria	dixanthocentron	M.dix	45	Supertextae	3.864	3.864	0	0	0	0	0	0
Mammillaria	dixanthocentron	M.dix	45	Supertextae	7.561	7.561	0	0	0	0	0	0
Mammillaria	dixanthocentron	M.dix	45	Supertextae	3.606	3.606	0	0	0	0	0	0
Mammillaria	dixanthocentron	M.dix	45	Supertextae	6.325	6.325	0	0	0	0	0	0
Mammillaria	dixanthocentron	M.dix	45	Supertextae	1.791	1.791	0	0	0	0	0	0
Mammillaria	dixanthocentron	M.dix	45	Supertextae	2.918	2.918	0	0	0	0	0	0
Mammillaria	dixanthocentron	M.dix	45	Supertextae	6.764	6.764	0	0	0	0	0	0
Mammillaria	dixanthocentron	M.dix	45	Supertextae	2.835	2.835	0	0	0	0	0	0
Mammillaria	dixanthocentron	M.dix	45	Supertextae	2.861	2.861	0	0	0	0	0	0
Mammillaria	dixanthocentron	M.dix	45	Supertextae	0	0	0	0	0	0	0	0
Mammillaria	dixanthocentron	M.dix	45	Supertextae	4.123	4.123	0	0	0	0	0	0
Mammillaria	dixanthocentron	M.dix	45	Supertextae	3.262	3.262	0	0	0	0	0	0
Mammillaria	dixanthocentron	M.dix	45	Supertextae	4.711	4.711	0	0	0	0	0	0
Mammillaria	dixanthocentron	M.dix	45	Supertextae	6.005	6.005	0	0	0	0	0	0
Mammillaria	dixanthocentron	M.dix	45	Supertextae	3.723	3.723	0	0	0	0	0	0
Mammillaria	dixanthocentron	M.dix	45	Supertextae	2.954	2.954	0	0	0	0	0	0
Mammillaria	dixanthocentron	M.dix	45	Supertextae	3.808	3.808	0	0	0	0	0	0
Mammillaria	dixanthocentron	M.dix	45	Supertextae	0.963	0.963	0	0	0	0	0	0
Mammillaria	dixanthocentron	M.dix	45	Supertextae	10.046	10.046	0	0	0	0	0	0
Mammillaria	dixanthocentron	M.dix	45	Supertextae	2.496	2.496	0	0	0	0	0	0
Mammillaria	dixanthocentron	M.dix	45	Supertextae	6.483	6.483	0	0	0	0	0	0
Mammillaria	dixanthocentron	M.dix	73	Supertextae	2.588	2.588	0	0	0	0	0	0
Mammillaria	dixanthocentron	M.dix	73	Supertextae	1.675	1.675	0	0	0	0	0	0
Mammillaria	dixanthocentron	M.dix	73	Supertextae	13.236	9.503	1	3.733	0	0	0	0
Mammillaria	dixanthocentron	M.dix	73	Supertextae	14.135	9.845	0	0	0	0	2	4.29
Mammillaria	dixanthocentron	M.dix	73	Supertextae	7.417	7.417	0	0	0	0	0	0
Mammillaria	dixanthocentron	M.dix	73	Supertextae	7.183	7.183	0	0	0	0	0	0
Mammillaria	dixanthocentron	M.dix	73	Supertextae	7.958	5.293	0	0	0	0	1	2.665
Mammillaria	dixanthocentron	M.dix	73	Supertextae	4.133	4.133	0	0	0	0	0	0
Mammillaria	dixanthocentron	M.dix	73	Supertextae	0.743	0.743	0	0	0	0	0	0
Mammillaria	dixanthocentron	M.dix	73	Supertextae	6.439	6.439	0	0	0	0	0	0
Mammillaria	dixanthocentron	M.dix	73	Supertextae	15.326	11.914	2	3.412	0	0	0	0
Mammillaria	dixanthocentron	M.dix	73	Supertextae	5.011	5.011	0	0	0	0	0	0
Mammillaria	dixanthocentron	M.dix	73	Supertextae	27.015	19.355	1	7.66	0	0	0	0
Mammillaria	dixanthocentron	M.dix	73	Supertextae	8.926	4.603	0	0	0	0	1	4.323
Mammillaria	dixanthocentron	M.dix	73	Supertextae	4.054	4.054	0	0	0	0	0	0
Mammillaria	dixanthocentron	M.dix	73	Supertextae	8.999	6.82	0	0	0	0	1	2.179
Mammillaria	dixanthocentron	M.dix	73	Supertextae	13.909	9.591	1	4.318	0	0	0	0
Mammillaria	dixanthocentron	M.dix	73	Supertextae	6.948	6.948	0	0	0	0	0	0
Mammillaria	dixanthocentron	M.dix	73	Supertextae	0	0	0	0	0	0	0	0
Mammillaria	dixanthocentron	M.dix	73	Supertextae	4.879	4.879	0	0	0	0	0	0
Mammillaria	dixanthocentron	M.dix	73	Supertextae	15.944	7.908	2	5.526	0	0	1	2.51
Mammillaria	dixanthocentron	M.dix	73	Supertextae	11.192	11.192	0	0	0	0	0	0
Mammillaria	dixanthocentron	M.dix	73	Supertextae	16.015	16.015	0	0	0	0	0	0
Mammillaria	dixanthocentron	M.dix	73	Supertextae	7.719	3.415	0	0	0	0	1	4.304
Mammillaria	dixanthocentron	M.dix	73	Supertextae	6.975	3.671	0	0	0	0	1	3.304
Mammillaria	dixanthocentron	M.dix	73	Supertextae	4.646	4.646	0	0	0	0	0	0
Mammillaria	dixanthocentron	M.dix	73	Supertextae	2.809	2.809	0	0	0	0	0	0
Mammillaria	dixanthocentron	M.dix	73	Supertextae	28.636	20.801	2	7.835	0	0	0	0
Mammillaria	dixanthocentron	M.dix	73	Supertextae	2.76	2.76	0	0	0	0	0	0
Mammillaria	dixanthocentron	M.dix	73	Supertextae	7.109	7.109	0	0	0	0	0	0
Mammillaria	dixanthocentron	M.dix	101	Supertextae	5.389	5.389	0	0	0	0	0	0
Mammillaria	dixanthocentron	M.dix	101	Supertextae	1.375	1.375	0	0	0	0	0	0
Mammillaria	dixanthocentron	M.dix	101	Supertextae	27.212	16.141	3	11.071	0	0	0	0
Mammillaria	dixanthocentron	M.dix	101	Supertextae	20.311	9.716	0	0	0	0	3	10.595
Mammillaria	dixanthocentron	M.dix	101	Supertextae	7.503	7.503	0	0	0	0	0	0
Mammillaria	dixanthocentron	M.dix	101	Supertextae	9.668	9.668	0	0	0	0	0	0
Mammillaria	dixanthocentron	M.dix	101	Supertextae	10.212	7.217	0	0	0	0	1	2.995
Mammillaria	dixanthocentron	M.dix	101	Supertextae	10.331	10.331	0	0	0	0	0	0
Mammillaria	dixanthocentron	M.dix	101	Supertextae	3.771	3.771	0	0	0	0	0	0
Mammillaria	dixanthocentron	M.dix	101	Supertextae	17.406	10.615	0	0	0	0	2	6.791
Mammillaria	dixanthocentron	M.dix	101	Supertextae	22.32	16.277	2	6.043	0	0	0	0
Mammillaria	dixanthocentron	M.dix	101	Supertextae	7.407	7.407	0	0	0	0	0	0
Mammillaria	dixanthocentron	M.dix	101	Supertextae	38.559	22.57	2	15.989	0	0	0	0
Mammillaria	dixanthocentron	M.dix	101	Supertextae	10.436	5.906	0	0	0	0	1	4.53
Mammillaria	dixanthocentron	M.dix	101	Supertextae	3.852	3.852	0	0	0	0	0	0
Mammillaria	dixanthocentron	M.dix	101	Supertextae	11.826	7.129	1	2.204	0	0	1	2.493
Mammillaria	dixanthocentron	M.dix	101	Supertextae	25.537	11.432	4	14.105	0	0	0	0
Mammillaria	dixanthocentron	M.dix	101	Supertextae	14.54	8.684	1	1.606	0	0	1	4.25
Mammillaria	dixanthocentron	M.dix	101	Supertextae	0	0	0	0	0	0	0	0
Mammillaria	dixanthocentron	M.dix	101	Supertextae	4.82	4.82	0	0	0	0	0	0
Mammillaria	dixanthocentron	M.dix	101	Supertextae	25.54	10.705	2	11.113	0	0	1	3.722
Mammillaria	dixanthocentron	M.dix	101	Supertextae	14.692	11.16	2	3.532	0	0	0	0
Mammillaria	dixanthocentron	M.dix	101	Supertextae	25.606	16.509	3	9.097	0	0	0	0
Mammillaria	dixanthocentron	M.dix	101	Supertextae	9.047	4.998	0	0	0	0	1	4.049
[truncated: 1,736 more rows]
